# Supplementary material for: Efficacy and safety of rifaximin in preventing hepatic encephalopathy: A systematic review and meta-analysis
Source: PLoS One. 2025 May 16;20(5):e0323359. doi: 10.1371/journal.pone.0323359 (PMC12083811; doi:10.1371/journal.pone.0323359)
Supplement: S2 File — (XLSX) [file pone.0323359.s002.xlsx]

## Sheet: Sheet1
Number	Author	Year	Title	included/excluded	reason(s) for exclusion
1	Bureau, C	2021	The Use of Rifaximin in the Prevention of Overt Hepatic Encephalopathy After Transjugular Intrahepatic Portosystemic Shunt : A Randomized Controlled Trial	included	/
2	Bass NM	2010	Rifaximin treatment in hepatic encephalopathy	included	/
3	Praharaj DL	2022	Rifaximin Vs. Norfloxacin for Spontaneous Bacterial Peritonitis Prophylaxis: A Randomized Controlled Trial	included	/
4	Glal KAM	2021	Nitazoxanide versus rifaximin in preventing the recurrence of hepatic encephalopathy	included	/
5	Habib N	2020	Compare the efficacy of low versus high dose of rifaximin for primary prophylaxis of protosystemic encephalopathy	included	/
6	Munir F	2018	Study to Know the Rifaximin Efficacy in Hepatic Encephalopathy Prevention in Cirrhosis of Liver	included	/
7	Higuera-de-la-Tijera F	2018	Primary Prophylaxis to Prevent the Development of Hepatic Encephalopathy in Cirrhotic Patients with Acute Variceal Bleeding	included	/
8	Sanyal A	2011	Randomised clinical trial: rifaximin improves health-related quality of life in cirrhotic patients with hepatic encephalopathy-a double-blind placebo-controlled study	included	/
9	Khokhar N	2015	Comparison of once a day rifaximin to twice a day dosage in the prevention of recurrence of hepatic encephalopathy in patients with chronic liver disease	inculded	/
10	Maharshi S	2015	Randomised controlled trial of lactulose versus rifaximin for prophylaxis of hepatic encephalopathy in patients with acute variceal bleed	included	/
11	Riggio O	2005	Pharmacological prophylaxis of hepatic encephalopathy after transjugular intrahepatic portosystemic shunt: a randomized controlled study	included	/
12	Zeng, X	2021	Low-dose rifaximin prevents complications and improves survival in patients with decompensated liver cirrhosis	included	/
13	De La Tijera	2018	A randomized, double-blind, clinical trial comparing lactulose, l-ornithine l-aspartate, or rifaximin, versus placebo, as primary prophylaxis of hepatic encephalopathy in cirrhotic patients with variceal bleeding	excluded	duplicate of research data
14	Bureau, C	2019	Rifaximin for the prevention of hepatic encephalopathy in patients treated by tips : A multicenter randomized placebo-controlled trial	excluded	duplicate of research data
15	Montano-Loza, A. J	2015	vCirrhotic patients with sarcopenia and sarcopenic-obesity have an increased risk of hyperammonemia and hepatic encephalopathy	excluded	duplicate of research data
16	Hamza, R. E	2014	Risk factors of cellulitis in cirrhosis and antibiotic prophylaxis in preventing recurrence	excluded	duplicate of research data
17	Sanyal, A	2012	Rates of commonly occuring infections in cirrhosis patients remain stable during long-term rifaximin treatment	excluded	duplicate of research data
18	Sanyal, A	2010	Rifaximin treatment improved quality of life in patients with hepatic encephalopathy: Results of a large, randomized, placebo-controlled trial	excluded	duplicate of research data
19	Brown, R. S	2009	Rifaximin significantly improved Critical Flicker Frequency, and time-weighted CFF correlated with overt hepatic encephalopathy as assessed by Conn score in a 6 month study	excluded	duplicate of research data
20	Sigal, S	2009	The effect of prognostic factors on the maintenance of remission in hepatic encephalopathy patients treated with rifaximin	excluded	duplicate of research data
21	Thabut, D	2021	The Use of Rifaximin in the Prevention of Overt Hepatic Encephalopathy After Transjugular Intrahepatic Portosystemic Shunt : a Randomized Controlled Trial	excluded	duplicate of research data
22	Bass, N	2009	Rifaximin is effective in maintaining remission in hepatic Encephalopathy: results of a large, randomized, placebo controlled trial	excluded	duplicate of research data
23	Sanyal, A	2010	Rifaximin treatment improved quality of life in patients with hepatic encephalopathy: results of a large, randomized, placebo-controlled trial	excluded	duplicate of research data
24	De La Tijera, F. H	2017	A randomized, double-blind, clinical trial comparing lactulose, l-ornithine l-aspartate, or rifaximin, versus placebo, as primary prophylaxis of hepatic encephalopathy in cirrhotic patients with variceal bleeding	excluded	duplicate of research data
25	Israelsen, M.	2022	Anti-fibrotic effect of rifaximin in early alcohol-related liver disease: a double-blind, randomised, placebo-controlled trial	excluded	duplicate of research data
26	Brader, R. A	2017	Transhepatic embolization of a congenital intrahepatic portosystemic shunt for the treatment of hepatic encephalopathy in a noncirrhotic patient using Amplatzer vascular plug device	excluded	duplicates
27	Rodríguez, M. P	2023	Proton Pump Inhibitor use and Complications of Cirrhosis Are Linked with Distinct Gut Microbial Bacteriophage and Eukaryotic Viral Like Particle Signatures in Cirrhosis	excluded	duplicates
28	Baltazar-Díaz, T. A	2023	Low-diversity microbiota and an increased metabolism of arginine and aromatic amino acids: a hallmark of hepatic encephalopathy in western Mexican patients with alcohol-associated cirrhosis	excluded	duplicates
29	Patricia, Á L	2022	Spontaneous portosystemic shunt embolization in liver transplant recipients with recurrent hepatic encephalopathy	excluded	duplicates
30	Bureau, C	2021	The use of rifaximin in the prevention of overt hepatic encephalopathy after transjugular intrahepatic portosystemic shunt: A randomized controlled trial	excluded	duplicates
31	De Wit, K	2020	Prevention of hepatic encephalopathy by administration of rifaximin and lactulose in patients with liver cirrhosis undergoing placement of a transjugular intrahepatic portosystemic shunt (TIPS): A multicentre randomised, double blind, placebo controlled trial (PEARL trial)	excluded	duplicates
32	Caffrey, R	2020	Methylnaltrexone and rifaximin treatments significantly improve chronic “leaky gut” in a diet-induced mouse model of nonalcoholic fatty liver disease	excluded	duplicates
33	Han, W	2020	Cognition-tracking-based strategies for diagnosis and treatment of minimal hepatic encephalopathy	excluded	duplicates
34	Ampuero, J	2020	Oral glutamine challenge is a marker of altered ammonia metabolism and predicts the risk of hepatic encephalopathy	excluded	duplicates
35	Armstrong, M. J	2018	Editorial: predicting hepatic encephalopathy after TIPSS—is multimodal cerebral MRI the answer?	excluded	duplicates
36	Asempa, T. E	2017	Clostridium difficile infection in the elderly: An update on management	excluded	duplicates
37	Glass, J. P	2017	DIC in decompensated cirrhosis caused by prothrombin complex concentrate and recombinant activated factor VII: A word of caution	excluded	duplicates
38	Hudson, M	2017	Rifaximin-a is associated with reductions in emergency department resource use in UK patients with hepatic encephalopathy: Real-world evidence from the impress study	excluded	duplicates
39	Lembo, A. J.	2017	Reply	excluded	duplicates
40	Chaudhary, D	2017	Acute liver failure from herpes simplex virus in an immunocompetent patient due to direct inoculation of the peritoneum	excluded	duplicates
41	Jalan, R	2017	Novel therapies in the management of acute episodes of hepatic encephalopathy	excluded	duplicates
42	Nevo, O. N	2017	Response to: Improvement of sleep architecture parameters in cirrhotic patients with recurrent hepatic encephalopathy with the use of rifaximin: Hepatic encephalopathy in association with zolpidem	excluded	duplicates
43	Mouri, S	2016	Hepatic encephalopathy, from diagnosis to treatment in 2016	excluded	duplicates
44	Ponziani, F. R	2016	Increased abundance of beneficial bacteria is associated with clinical improvement in patients receiving rifaximin treatment	excluded	duplicates
45	Bajaj, J. S	2016	In-hospital mortality related to hepatic encephalopathy is independent of ACLF and varies significantly across North America: NACSELD experience	excluded	duplicates
46	Kao, D	2015	Fecal microbiota transplantation in the management of mild overt hepatic encephalopathy: A case report	excluded	duplicates
47	Le, T. D	2015	Hepatic encephalopathy and driving: A survey of current practice patterns	excluded	duplicates
48	Ponziani, F. R	2015	Rifaximin treatment increases lactobacillus abundance in patients with different gastrointestinal and liver diseases	excluded	duplicates
49	Orr, J. G	2015	The impact on hospital resource utilization of rifaximin-α for hepatic encephalopathy in routine clinical practice: Real world data from seven UK liver centres	excluded	duplicates
50	Ponziani, F. R	2015	The microbial basis of rifaximin efficacy in cirrhotic patients with overt hepatic encephalopathy: Preliminary results from an italian cohort	excluded	duplicates
51	Goel, A	2014	Rifaximin treatment in hepatic encephalopathy (HE)-marked reduction in hospital admissions and hospital bed day occupancy in a UK district general hospital	excluded	duplicates
52	Poole, C. D	2014	Cost effectiveness of rifaximin-α in the reduction of recurrence of overt hepatic encephalopathy	excluded	duplicates
53	Qureshi, M. O	2014	Daily single-dose rifaximin for prevention of hepatic encephalopathy in patients with chronic liver disease	excluded	duplicates
54	Caracciolo, G	2013	Short treatment with rifaximin improves blood cerebral flow at transcranial doppler and psychometric tests in cirrhotic patients with minimal hepatic encephalopathy	excluded	duplicates
55	Kikolski, S. G	2013	Transjugular intrahepatic portosystemic shunt for treatment of cirrhosis-related chylothorax and chylous ascites: Single-institution retrospective experience	excluded	duplicates
56	Trimzi, M	2013	Hepatic Encephalopathy	excluded	duplicates
57	Basu, P	2013	Restless leg syndrome (RLS) Is associated with hepatic encephalopathy (HE) in decompensated cirrhosis. A clinical pilot study	excluded	duplicates
58	Dănulescu, R. M	2013	The role of rifaximine in the prevention of the spontaneous bacterial peritonitis	excluded	duplicates
59	Mellinger, J. L	2013	Multidisciplinary Management of Patients With Cirrhosis: A Need for Care Coordination	excluded	duplicates
60	Karkhanis, J	2012	Failure of prophylactic rifaximin to protect against C. difficile-associated 30-day mortality in cirrhotics	excluded	duplicates
61	Bajaj, J. S	2012	In-hospital mortality in cirrhosis is related to nosocomial infections independent of meld score: The North American consortium for the study of end-stage liver disease (NACSELD) study	excluded	duplicates
62	Paul Starr, S	2011	Cirrhosis: Diagnosis, management, and prevention	excluded	duplicates
63	Caruana, P	2011	Hepatic encephalopathy: Ae NH4 levels and protein restriction obsolete?	excluded	duplicates
64	Keeffe, E. B	2005	Advances in liver disease	excluded	duplicates
65	Nct	2022	Intravenous BCAA for HE in ACLF (BCAA-HE-ACLF)	excluded	duplicates
66	/	2013	Phase III clinical trial of L-105 in patients with hepatic encephalopathy	excluded	duplicates
67	Euctr, N. L	2019	Prevention of hepatic Encephalopathy by Administration of Rifaximin and Lactulose in patients with liver cirrhosis undergoing placement of a transjugular intrahepatic portosystemic shunt: a multi-centre randomized, double blind, placebo controlled trial. The PEARL trial	excluded	duplicates
68	Agrawal, A	2012	Primary prophylaxis of hepatic encephalopathy in patients with cirrhosis: an open labeled randomized controlled trial of lactulose versus no lactulose	excluded	duplicates
69	Bajaj, J. S	2017	Fecal microbiota transplant using a precision medicine approach is safe, Associated with lower hospitalization risk and improved cognitive function in recurrent hepatic encephalopathy	excluded	duplicates
70	Sharma, P	2010	Primary prophylaxis of hepatic encephalopathy in patients with cirrhosis: an open labeled randomized controlled trial of lactulose versus no lactulose	excluded	duplicates
71	/	2009	Rifaximin用于预防和维持HE缓解的关键Ⅲ期研究结果	excluded	duplicates
72	/	2006	Significance of gastrointestinal antibiotics in gastrointestinal diseases: Normix, the non-absorbable antibiotic.	excluded	duplicates
73	/	2006	[Significance of gastrointestinal antibiotics in gastrointestinal diseases: Normix, the non-absorbable antibiotic].	excluded	duplicates
74	/	2009	利福昔明用于肝性脑病Ⅲ期试验获肯定结果.	excluded	duplicates
75	/	2009	利福昔明用于肝性脑病Ⅲ期试验获肯定结果.	excluded	duplicates
76	/	2009	利福昔明用于肝性脑病Ⅲ期试验获肯定结果.	excluded	duplicates
77	/	2009	利福昔明用于肝性脑病Ⅲ期试验获肯定结果.	excluded	duplicates
78	/	2010	FDA批准Xifaxan用于预防肝性脑病复发.	excluded	duplicates
79	/	2010	FDA批准Xifaxan用于预防肝性脑病复发.	excluded	duplicates
80	/	2010	FDA批准利福昔明的新用途.	excluded	duplicates
81	/	2010	FDA批准利福昔明的新用途.	excluded	duplicates
82	/	2010	Rifaximin (Xifaxan 550) for hepatic encephalopathy.	excluded	duplicates
83	/	2010	Rifaximin (Xifaxan 550) for hepatic encephalopathy.	excluded	duplicates
84	/	2010	半合成抗生素Xifaxan可望用于肝性脑病.	excluded	duplicates
85	/	2010	半合成抗生素Xifaxan可望用于肝性脑病.	excluded	duplicates
86	/	2010	消化系统药物最新动态.	excluded	duplicates
87	/	2010	消化系统药物最新动态.	excluded	duplicates
88	/	2010	消化系统药物最新动态.	excluded	duplicates
89	/	2010	新适应证.	excluded	duplicates
90	/	2010	新适应证.	excluded	duplicates
91	/	2012	Improving treatments for hepatic encephalopathy.	excluded	duplicates
92	/	2012	Improving treatments for hepatic encephalopathy.	excluded	duplicates
93	/	2014	[Hepatic encephalopathy. Rifaximin opens new perspectives].	excluded	duplicates
94	/	2014	Hepatic encephalopathy: Rifaximin opens new perspectives.	excluded	duplicates
95	Aamann, L., G. Dam, H. Vilstrup, M. Malyala, P. Gillevet, J. S. Bajaj and N. K. Aagaard	2019	Twelve weeks of effective resistance training did not change the gut microbiota in patients with cirrhosis.	excluded	duplicates
96	Aamann, L., G. Dam, H. Vilstrup, M. Malyala, P. Gillevet, J. S. Bajaj and N. K. Aagaard	2019	Twelve weeks of effective resistance training did not change the gut microbiota in patients with cirrhosis.	excluded	duplicates
97	Aamann, L., G. Dam, H. Vilstrup, M. Malyala, P. Gillevet, J. S. Bajaj and N. Kristian Aagaard	2019	Twelve weeks of effective resistance training did not change the gut microbiota in patients with cirrhosis.	excluded	duplicates
98	Aamann, L., G. Dam, H. Vilstrup, M. Malyala, P. Gillevet, J. S. Bajaj and N. Kristian Aagaard	2019	Twelve weeks of effective resistance training did not change the gut microbiota in patients with cirrhosis.	excluded	duplicates
99	Abdel Moneim, M., D. H. Abdelaziz, Y. Ibrahim Nagy, A. Abdel Baki, A. S. Attia and N. Sabry	2021	Rifaximin microbial resistance and its efficacy and safety as a secondary prophylaxis of hepatic encephalopathy in patients with hepatitis C virus-related cirrhosis.	excluded	duplicates
100	Abdel Moneim, M., D. H. Abdelaziz, Y. Ibrahim Nagy, A. Abdel Baki, A. S. Attia and N. Sabry	2021	Rifaximin microbial resistance and its efficacy and safety as a secondary prophylaxis of hepatic encephalopathy in patients with hepatitis C virus-related cirrhosis.	excluded	duplicates
101	Abdel Moneim, M., D. H. Abdelaziz, Y. Ibrahim Nagy, A. Abdel Baki, A. S. Attia and N. Sabry	2021	Rifaximin microbial resistance and its efficacy and safety as a secondary prophylaxis of hepatic encephalopathy in patients with hepatitis C virus-related cirrhosis.	excluded	duplicates
102	Aby, E. S., T. H. Shen, M. N. Murugappan, D. D. Stenehjem and T. M. Leventhal	2023	High rifaximin out-of-pocket costs are associated with decreased treatment retention among patients with hepatic encephalopathy.	excluded	duplicates
103	Aby, E. S., T. H. Shen, M. N. Murugappan, D. D. Stenehjem and T. M. Leventhal	2023	High rifaximin out-of-pocket costs are associated with decreased treatment retention among patients with hepatic encephalopathy.	excluded	duplicates
104	Adachi, J. A. and H. L. DuPont	2006	Rifaximin: a novel nonabsorbed rifamycin for gastrointestinal disorders.	excluded	duplicates
105	Adachi, J. A. and H. L. DuPont	2006	Rifaximin: A novel nonabsorbed rifamycin for gastrointestinal disorders.	excluded	duplicates
106	Ahire, K. and A. Sonawale	2017	Comparison of Rifaximin Plus Lactulose with the Lactulose Alone for the Treatment of Hepatic Encephalopathy.	excluded	duplicates
107	Ahire, K. and A. Sonawale	2017	Comparison of Rifaximin Plus Lactulose with the Lactulose Alone for the Treatment of Hepatic Encephalopathy.	excluded	duplicates
108	Ahmed, S., S. Ahmad and S. U. Khan	2018	Lactulose alone versus lactulose + rifaximin for the management of hepatic encephalopathy.	excluded	duplicates
109	Ahmed, S., S. Ahmad and S. U. Khan	2018	Lactulose alone versus lactulose + Rifaximin for the management of hepatic encephalopathy.	excluded	duplicates
110	Ahmed, S., S. Ahmad and S. U. Khan	2018	Lactulose alone versus lactulose + rifaximin for the management of hepatic encephalopathy.	excluded	duplicates
111	Ahmed, S., S. Ahmad and S. U. Khan	2018	Lactulose alone versus lactulose + Rifaximin for the management of hepatic encephalopathy.	excluded	duplicates
112	Al-Dury, S., A. Molinaro and P. Hedenström	2021	Propranolol-induced hallucinations mimicking encephalopathy in a patient with liver cirrhosis.	excluded	duplicates
113	Al-Dury, S., A. Molinaro and P. Hedenström	2021	Propranolol-induced hallucinations mimicking encephalopathy in a patient with liver cirrhosis.	excluded	duplicates
114	Ali, B., Y. A. Zaidi, A. Alam and H. S. Anjum	2014	Efficacy of Rifaximin in prevention of recurrence of hepatic encephalopathy in patients with cirrhosis of liver.	excluded	duplicates
115	Ali, B., Y. A. Zaidi, A. Alam and H. S. Anjum	2014	Efficacy of rifaximin in prevention of recurrence of hepatic encephalopathy in patients with cirrhosis of liver.	excluded	duplicates
116	Ali, B., Y. A. Zaidi, A. Alam and H. S. Anjum	2014	Efficacy of Rifaximin in prevention of recurrence of hepatic encephalopathy in patients with cirrhosis of liver.	excluded	duplicates
117	Alla, M., V. Arora, S. Venishetty, I. Khan and S. K. Sarin	2023	Prucalopride : a novel and safe usage for reducing incidence of hepatic encephalopathy in decompensated cirrhosis.	excluded	duplicates
118	Alla, M., V. Arora, S. Venishetty, I. Khan and S. K. Sarin	2023	Prucalopride : a novel and safe usage for reducing incidence of hepatic encephalopathy in decompensated cirrhosis.	excluded	duplicates
119	Alsahhar, J. S. and R. S. Rahimi	2019	Updates on the pathophysiology and therapeutic targets for hepatic encephalopathy.	excluded	duplicates
120	Alsahhar, J. S. and R. S. Rahimi	2019	Updates on the pathophysiology and therapeutic targets for hepatic encephalopathy.	excluded	duplicates
121	Aspinall, R., A. Radwan, G. Shaya, H. Sodatonou, R. Cipelli and M. Hudson	2016	The impact of rifaximin-alpha on NHS hospital resource use in UK patients with hepatic encephalopathy: A retrospective observational study (impress).	excluded	duplicates
122	Aspinall, R., A. Radwan, G. Shaya, H. Sodatonou, R. Cipelli and M. Hudson	2016	The impact of rifaximin-alpha on NHS hospital resource use in UK patients with hepatic encephalopathy: A retrospective observational study (impress).	excluded	duplicates
123	Aspinall, R., A. Radwan, G. Shaya, H. Sodatonou, R. Cipelli and M. Hudson	2016	The impact of rifaximin-alpha on NHS hospital resource use in UK patients with hepatic encephalopathy: A retrospective observational study (IMPRESS).	excluded	duplicates
124	Babar, A. N., A. Ali, M. A. Khan, A. Tanveer and M. Ul Haq	2017	Rifaximin versus placebo preventing the recurrence of clinically overt hepatic encephalopathy in patients having cirrhosis of liver.	excluded	duplicates
125	Babar, A. N., A. Ali, M. A. Khan, A. Tanveer and M. Ul Haq	2017	Rifaximin versus placebo preventing the recurrence of clinically overt hepatic encephalopathy in patients having cirrhosis of liver.	excluded	duplicates
126	Badal, B. D. and J. S. Bajaj	2023	Hepatic Encephalopathy: Diagnostic Tools and Management Strategies.	excluded	duplicates
127	Badal, B. D. and J. S. Bajaj	2023	Hepatic Encephalopathy: Diagnostic Tools and Management Strategies.	excluded	duplicates
128	Bajaj, J., A. Sanyal, V. Sundaram, C. Frenette, Z. Heimanson, R. Israel and R. S. Brown	2021	Rifaximin plus lactulose is more efficacious than lactulose alone for risk reduction of overt hepatic encephalopathy (OHE) recurrence: A subgroup analysis by viral or alcohol cirrhosis etiology.	excluded	duplicates
129	Bajaj, J., A. Sanyal, V. Sundaram, C. Frenette, Z. Heimanson, R. Israel and R. S. Brown	2021	Rifaximin plus lactulose is more efficacious than lactulose alone for risk reduction of overt hepatic encephalopathy (OHE) recurrence: a subgroup analysis by viral or alcohol cirrhosis etiology.	excluded	duplicates
130	Bajaj, J. S.	2010	Review article: the modern management of hepatic encephalopathy.	excluded	duplicates
131	Bajaj, J. S.	2010	Review article: The modern management of hepatic encephalopathy.	excluded	duplicates
132	Bajaj, J. S.	2016	Review article: potential mechanisms of action of rifaximin in the management of hepatic encephalopathy and other complications of cirrhosis.	excluded	duplicates
133	Bajaj, J. S.	2016	Review article: Potential mechanisms of action of rifaximin in the management of hepatic encephalopathy and other complications of cirrhosis.	excluded	duplicates
134	Bajaj, J. S., G. Barbara, H. L. DuPont, F. Mearin, A. Gasbarrini and J. Tack	2018	New concepts on intestinal microbiota and the role of the non-absorbable antibiotics with special reference to rifaximin in digestive diseases.	excluded	duplicates
135	Bajaj, J. S., G. Barbara, H. L. DuPont, F. Mearin, A. Gasbarrini and J. Tack	2018	New concepts on intestinal microbiota and the role of the non-absorbable antibiotics with special reference to rifaximin in digestive diseases.	excluded	duplicates
136	Bajaj, J. S., A. C. Barrett, E. Bortey, C. Paterson and W. P. Forbes	2015	Prolonged remission from hepatic encephalopathy with rifaximin: results of a placebo crossover analysis.	excluded	duplicates
137	Bajaj, J. S., A. C. Barrett, E. Bortey, C. Paterson and W. P. Forbes	2015	Prolonged remission from hepatic encephalopathy with rifaximin: Results of a placebo crossover analysis.	excluded	duplicates
138	Bajaj, J. S., A. C. Barrett, E. Bortey, C. Paterson and W. P. Forbes	2015	Prolonged remission from hepatic encephalopathy with rifaximin: results of a placebo crossover analysis.	excluded	duplicates
139	Bajaj, J. S., A. Fagan, E. A. Gavis, Z. Kassam, M. Sikaroodi and P. M. Gillevet	2019	Long-term Outcomes of Fecal Microbiota Transplantation in Patients With Cirrhosis.	excluded	duplicates
140	Bajaj, J. S., A. Fagan, E. A. Gavis, Z. Kassam, M. Sikaroodi and P. M. Gillevet	2019	Long-term Outcomes of Fecal Microbiota Transplantation in Patients With Cirrhosis.	excluded	duplicates
141	Bajaj, J. S., A. Fagan, E. A. Gavis, Z. Kassam, M. Sikaroodi and P. M. Gillevet	2019	Long-term Outcomes of Fecal Microbiota Transplantation in Patients With Cirrhosis.	excluded	duplicates
142	Bajaj, J. S., S. L. Flamm, N. Chalasani, E. Diaz, Z. Kayali, R. Kang, E. Bortey, R. A. Wolf and A. J. Sanyal	2016	Oral rifaximin soluble solid dispersion immediate-release 40 mg prevents development of cirrhosis-related complications: A phase 2, randomized, multicenter, double-blind, placebo-controlled trial.	excluded	duplicates
143	Bajaj, J. S., S. L. Flamm, N. Chalasani, E. Diaz, Z. Kayali, R. Kang, E. Bortey, R. A. Wolf and A. J. Sanyal	2016	Oral rifaximin soluble solid dispersion immediate-release 40 mg prevents development of cirrhosis-related complications: a phase 2, randomized, multicenter, double-blind, placebo-controlled trial.	excluded	duplicates
144	Bajaj, J. S., T. I. Hassanein, N. T. Pyrsopoulos, A. J. Sanyal, R. S. Rahimi, Z. Heimanson, R. J. Israel and D. C. Rockey	2023	Dosing of Rifaximin Soluble Solid Dispersion Tablets in Adults With Cirrhosis: 2 Randomized, Placebo-controlled Trials.	excluded	duplicates
145	Bajaj, J. S., T. I. Hassanein, N. T. Pyrsopoulos, A. J. Sanyal, R. S. Rahimi, Z. Heimanson, R. J. Israel and D. C. Rockey	2023	Dosing of Rifaximin Soluble Solid Dispersion Tablets in Adults With Cirrhosis: 2 Randomized, Placebo-controlled Trials.	excluded	duplicates
146	Bajaj, J. S., T. I. Hassanein, N. T. Pyrsopoulos, A. J. Sanyal, R. S. Rahimi, Z. Heimanson, R. J. Israel and D. C. Rockey	2023	Dosing of Rifaximin Soluble Solid Dispersion Tablets in Adults With Cirrhosis: 2 Randomized, Placebo-Controlled Trials.	excluded	duplicates
147	Bajaj, J. S., Z. Heimanson and R. Israel	2019	RIFAXIMIN AND LACTULOSE COMBINATION THERAPY VERSUS LACTULOSE ALONE FOR PREVENTION OF OVERT HEPATIC ENCEPHALOPATHY RECURRENCE: A POOLED ANALYSIS OF TWO RANDOMIZED TRIALS.	excluded	duplicates
148	Bajaj, J. S., Z. Heimanson and R. Israel	2019	RIFAXIMIN AND LACTULOSE COMBINATION THERAPY VERSUS LACTULOSE ALONE FOR PREVENTION OF OVERT HEPATIC ENCEPHALOPATHY RECURRENCE: a POOLED ANALYSIS OF TWO RANDOMIZED TRIALS.	excluded	duplicates
149	Bajaj, J. S., Z. Heimanson, R. Israel and A. Sanyal	2019	Efficacy of rifaximin soluble solid dispersion in patients with early decompensated cirrhosis and a Conn score of 0: A post hoc analysis of a randomized, double-blind, placebo-controlled trial.	excluded	duplicates
150	Bajaj, J. S., Z. Heimanson, R. Israel and A. Sanyal	2019	Efficacy of rifaximin soluble solid dispersion in patients with early decompensated cirrhosis and a Conn score of 0: A post hoc analysis of a randomized, double-blind, placebo-controlled trial.	excluded	duplicates
151	Bajaj, J. S., Z. Heimanson, R. Israel and A. Sanyal	2019	Efficacy of rifaximin soluble solid dispersion in patients with early decompensated cirrhosis and a Conn score of 0: a post hoc analysis of a randomized, double-blind, placebo-controlled trial.	excluded	duplicates
152	Bajaj, J. S., Z. Heimanson, R. Israel and A. Sanyal	2019	Efficacy of rifaximin soluble solid dispersion in patients with early decompensated cirrhosis and a Conn score of 0: a post hoc analysis of a randomized, double-blind, placebo-controlled trial.	excluded	duplicates
153	Bajaj, J. S., D. M. Heuman, A. J. Sanyal, P. B. Hylemon, R. K. Sterling, R. T. Stravitz, M. Fuchs, J. M. Ridlon, K. Daita, P. Monteith, N. A. Noble, M. B. White, A. Fisher, M. Sikaroodi, H. Rangwala and P. M. Gillevet	2013	Modulation of the metabiome by rifaximin in patients with cirrhosis and minimal hepatic encephalopathy.	excluded	duplicates
154	Bajaj, J. S., D. M. Heuman, A. J. Sanyal, P. B. Hylemon, R. K. Sterling, R. T. Stravitz, M. Fuchs, J. M. Ridlon, K. Daita, P. Monteith, N. A. Noble, M. B. White, A. Fisher, M. Sikaroodi, H. Rangwala and P. M. Gillevet	2013	Modulation of the Metabiome by Rifaximin in Patients with Cirrhosis and Minimal Hepatic Encephalopathy.	excluded	duplicates
155	Bajaj, J. S., D. M. Heuman, J. B. Wade, D. P. Gibson, K. Saeian, J. A. Wegelin, M. Hafeezullah, D. E. Bell, R. K. Sterling, R. T. Stravitz, M. Fuchs, V. Luketic and A. J. Sanyal	2011	Rifaximin improves driving simulator performance in a randomized trial of patients with minimal hepatic encephalopathy.	excluded	duplicates
156	Bajaj, J. S., D. M. Heuman, J. B. Wade, D. P. Gibson, K. Saeian, J. A. Wegelin, M. Hafeezullah, D. E. Bell, R. K. Sterling, R. T. Stravitz, M. Fuchs, V. Luketic and A. J. Sanyal	2011	Rifaximin improves driving simulator performance in a randomized trial of patients with minimal hepatic encephalopathy.	excluded	duplicates
157	Bajaj, J. S., K. Miller, J. Tan, J. Lawrence, N. Palma, R. S. Mittleman and B. Meehan	2020	Microbiome metabolic therapies reduce microbiota-associated ammonia in ex vivo fecal samples from healthy subjects and patients with minimal hepatic encephalopathy and demonstrate improved tolerability over lactulose in a clinical study.	excluded	duplicates
158	Bajaj, J. S., K. Miller, J. Tan, J. Lawrence, N. Palma, R. S. Mittleman and B. Meehan	2020	Microbiome metabolic therapies reduce microbiota-associated ammonia in ex vivo fecal samples from healthy subjects and patients with minimal hepatic encephalopathy and demonstrate improved tolerability over lactulose in a clinical study.	excluded	duplicates
159	Bajaj, J. S., S. D. Pinkerton, A. J. Sanyal and D. M. Heuman	2012	Diagnosis and treatment of minimal hepatic encephalopathy to prevent motor vehicle accidents: a cost-effectiveness analysis.	excluded	duplicates
160	Bajaj, J. S., S. D. Pinkerton, A. J. Sanyal and D. M. Heuman	2012	Diagnosis and treatment of minimal hepatic encephalopathy to prevent motor vehicle accidents: A cost-effectiveness analysis.	excluded	duplicates
161	Bajaj, J. S., N. T. Pyrsopoulos, R. Rahimi, Z. Heimanson, C. Allen, R. Israel and D. Rockey	2023	Serum ammonia levels do not correlate with overt hepatic encephalopathy severity and time to resolution in hospitalized patients with cirrhosis.	excluded	duplicates
162	Bajaj, J. S., N. T. Pyrsopoulos, R. Rahimi, Z. Heimanson, C. Allen, R. Israel and D. Rockey	2023	Serum ammonia levels do not correlate with overt hepatic encephalopathy severity and time to resolution in hospitalized patients with cirrhosis.	excluded	duplicates
163	Bajaj, J. S., N. T. Pyrsopoulos, R. Rahimi, Z. Heimanson, C. Allen, R. Israel and D. Rockey	2023	Serum ammonia levels do not correlate with overt hepatic encephalopathy severity and time to resolution in hospitalized patients with cirrhosis.	excluded	duplicates
164	Bajaj, J. S., N. T. Pyrsopoulos, R. Rahimi, Z. Heimanson, C. Allen, R. Israel and D. Rockey	2023	Serum ammonia levels do not correlate with overt hepatic encephalopathy severity and time to resolution in hospitalized patients with cirrhosis.	excluded	duplicates
165	Bajaj, J. S., R. S. Rahimi, T. Hassanein, N. T. Pyrsopoulos, Z. Heimanson and D. C. Rockey	2020	Investigational water-soluble rifaximin formulation significantly shortens time to recovery in hospitalized patients with overt hepatic encephalopathy (OHE): A phase 2, randomized, double-blind, placebo-controlled trial.	excluded	duplicates
166	Bajaj, J. S., R. S. Rahimi, T. Hassanein, N. T. Pyrsopoulos, Z. Heimanson and D. C. Rockey	2020	Investigational water-soluble rifaximin formulation significantly shortens time to recovery in hospitalized patients with overt hepatic encephalopathy (OHE): a phase 2, randomized, double-blind, placebo-controlled trial.	excluded	duplicates
167	Bajaj, J. S., J. M. Ridlon, P. B. Hylemon, L. R. Thacker, D. M. Heuman, S. Smith, M. Sikaroodi and P. M. Gillevet	2012	Linkage of gut microbiome with cognition in hepatic encephalopathy.	excluded	duplicates
168	Bajaj, J. S., J. M. Ridlon, P. B. Hylemon, L. R. Thacker, D. M. Heuman, S. Smith, M. Sikaroodi and P. M. Gillevet	2012	Linkage of gut microbiome with cognition in hepatic encephalopathy.	excluded	duplicates
169	Bajaj, J. S. and O. Riggio	2010	Drug therapy: rifaximin.	excluded	duplicates
170	Bajaj, J. S. and O. Riggio	2010	Drug therapy: rifaximin.	excluded	duplicates
171	Bajaj, J. S., A. J. Sanyal, V. Sundaram, C. T. Frenette, Z. Heimanson, R. J. Israel and R. S. Brown	2022	RIFAXIMIN PLUS LACTULOSE IS MORE EFFICACIOUS THAN LACTULOSE ALONE FOR RISK REDUCTION OF OVERT HEPATIC ENCEPHALOPATHY RECURRENCE: A SUBGROUP ANALYSIS BY VIRAL OR ALCOHOL CIRRHOSIS ETIOLOGY.	excluded	duplicates
172	Bajaj, J. S., A. J. Sanyal, V. Sundaram, C. T. Frenette, Z. Heimanson, R. J. Israel and R. S. Brown	2022	RIFAXIMIN PLUS LACTULOSE IS MORE EFFICACIOUS THAN LACTULOSE ALONE FOR RISK REDUCTION OF OVERT HEPATIC ENCEPHALOPATHY RECURRENCE: a SUBGROUP ANALYSIS BY VIRAL OR ALCOHOL CIRRHOSIS ETIOLOGY.	excluded	duplicates
173	Bajaj, J. S., M. Sikaroodi, A. Shamsaddini, Z. Henseler, T. Santiago-Rodriguez, C. Acharya, A. Fagan, P. B. Hylemon, M. Fuchs, E. Gavis, T. Ward, D. Knights and P. M. Gillevet	2021	Interaction of bacterial metagenome and virome in patients with cirrhosis and hepatic encephalopathy.	excluded	duplicates
174	Bajaj, J. S., M. Sikaroodi, A. Shamsaddini, Z. Henseler, T. Santiago-Rodriguez, C. Acharya, A. Fagan, P. B. Hylemon, M. Fuchs, E. Gavis, T. Ward, D. Knights and P. M. Gillevet	2021	Interaction of bacterial metagenome and virome in patients with cirrhosis and hepatic encephalopathy.	excluded	duplicates
175	Bajaj, J. S., V. Sundaram, C. Frenette, Z. Heimanson, R. J. Israel and A. Sanyal	2020	Lactulose withdrawal can potentiate breakthrough overt hepatic encephalopathy in patients controlled with rifaximin plus lactulose therapy: a post hoc analysis of a randomized controlled trial.	excluded	duplicates
176	Bajaj, J. S., V. Sundaram, C. Frenette, Z. Heimanson, R. J. Israel and A. Sanyal	2020	Lactulose withdrawal can potentiate breakthrough overt hepatic encephalopathy in patients controlled with rifaximin plus lactulose therapy: a post hoc analysis of a randomized controlled trial.	excluded	duplicates
177	Bajaj, J. S., P. Tandon, J. O'Leary, F. Wong, G. Garcia-Tsao, S. Biggins, P. S. Kamath, P. J. Thuluvath, J. Lai, H. E. Vargas, R. Subramanian, B. Maliakkal, M. Fallon, L. Thacker and R. Reddy	2019	Potentially Preventable readmissions and complications in hospitalized patients with hepatic encephalopathy in a large multi-center cohort.	excluded	duplicates
178	Bajaj, J. S., P. Tandon, J. O'Leary, F. Wong, G. Garcia-Tsao, S. Biggins, P. S. Kamath, P. J. Thuluvath, J. Lai, H. E. Vargas, R. Subramanian, B. Maliakkal, M. Fallon, L. Thacker and R. Reddy	2019	Potentially Preventable readmissions and complications in hospitalized patients with hepatic encephalopathy in a large multi-center cohort.	excluded	duplicates
179	Bajaj, J. S., S. Vinay, C. T. Frenette, Z. Heimanson, R. J. Israel and A. J. Sanyal	2020	LACTULOSE WITHDRAWAL CAN POTENTIATE BREAKTHROUGH OVERT HEPATIC ENCEPHALOPATHY IN PATIENTS CONTROLLED WITH RIFAXIMIN PLUS LACTULOSE THERAPY: A POST HOC ANALYSIS OF A RANDOMIZED CONTROLLED TRIAL.	excluded	duplicates
180	Bajaj, J. S., S. Vinay, C. T. Frenette, Z. Heimanson, R. J. Israel and A. J. Sanyal	2020	LACTULOSE WITHDRAWAL CAN POTENTIATE BREAKTHROUGH OVERT HEPATIC ENCEPHALOPATHY IN PATIENTS CONTROLLED WITH RIFAXIMIN PLUS LACTULOSE THERAPY: a POST HOC ANALYSIS OF A RANDOMIZED CONTROLLED TRIAL.	excluded	duplicates
181	Bajaj, J. S., R. Wong, Z. Heimanson, C. Allen, R. Israel and A. Sanyal	2023	Rifaximin plus lactulose is more effective than lactulose alone for the prevention of overt hepatic encephalopathy in patients with or without diabetes.	excluded	duplicates
182	Bajaj, J. S., R. Wong, Z. Heimanson, C. Allen, R. Israel and A. Sanyal	2023	Rifaximin plus lactulose is more effective than lactulose alone for the prevention of overt hepatic encephalopathy in patients with or without diabetes.	excluded	duplicates
183	Bajaj, J. S., R. Wong, Z. Heimanson, C. Allen, R. Israel and A. Sanyal	2023	Rifaximin plus lactulose is more effective than lactulose alone for the prevention of overt hepatic encephalopathy in patients with or without diabetes.	excluded	duplicates
184	Bajaj, J. S., R. Wong, Z. Heimanson, C. Allen, R. Israel and A. Sanyal	2023	Rifaximin plus lactulose is more effective than lactulose alone for the prevention of overt hepatic encephalopathy in patients with or without diabetes.	excluded	duplicates
185	Bajaj, J. S., Q. Wu, A. Fagan, P. Boonma, E. Gavis, M. White, A. Aravamudhanramanujam, M. Fuchs, N. Yalcinkaya, B. John, A. Haag and T. Savidge	2019	Gut-derived GABA is strongly linked with cognitive impairment in cirrhosis.	excluded	duplicates
186	Bajaj, J. S., Q. Wu, A. Fagan, P. Boonma, E. Gavis, M. White, A. Aravamudhanramanujam, M. Fuchs, N. Yalcinkaya, B. John, A. Haag and T. Savidge	2019	Gut-derived GABA is strongly linked with cognitive impairment in cirrhosis.	excluded	duplicates
187	Baker, D. E.	2005	Rifaximin: a nonabsorbed oral antibiotic.	excluded	duplicates
188	Baker, D. E.	2005	Rifaximin: A nonabsorbed oral antibiotic.	excluded	duplicates
189	Ballester, M. P., J. J. Gallego, A. Fiorillo, F. Casanova-Ferrer, C. Giménez-Garzó, D. Escudero-García, J. Tosca, M. P. Ríos, C. Montón, L. Durbán, J. Ballester, S. Benlloch, A. Urios, T. San-Miguel, E. Kosenko, M. Serra, V. Felipo and C. Montoliu	2022	Metabolic syndrome is associated with poor response to rifaximin in minimal hepatic encephalopathy.	excluded	duplicates
190	Ballester, M. P., J. J. Gallego, A. Fiorillo, F. Casanova-Ferrer, C. Giménez-Garzó, D. Escudero-García, J. Tosca, M. P. Ríos, C. Montón, L. Durbán, J. Ballester, S. Benlloch, A. Urios, T. San-Miguel, E. Kosenko, M. Serra, V. Felipo and C. Montoliu	2022	Metabolic syndrome is associated with poor response to rifaximin in minimal hepatic encephalopathy.	excluded	duplicates
191	Ballester, M. P., J. J. Gallego, A. Mangas-Losada, R. Garcia-Garcia, P. Leone, A. Cabrera-Pastor, A. Urios, D. Escudero-García, J. Tosca, M. P. Rios, C. Montón, L. Durbán, V. Felipo and C. Montoliu	2019	Selective improvement by rifaximin of changes in the inmunophenotype in patients who improve minimal hepatic encephalopathy.	excluded	duplicates
192	Ballester, M. P., J. J. Gallego, A. Mangas-Losada, R. Garcia-Garcia, P. Leone, A. Cabrera-Pastor, A. Urios, D. Escudero-García, J. Tosca, M. P. Rios, C. Montón, L. Durbán, V. Felipo and C. Montoliu	2019	Selective improvement by rifaximin of changes in the inmunophenotype in patients who improve minimal hepatic encephalopathy.	excluded	duplicates
193	Balzano, T.	2023	Active Clinical Trials in Hepatic Encephalopathy: Something Old, Something New and Something Borrowed.	excluded	duplicates
194	Balzano, T.	2023	Active Clinical Trials in Hepatic Encephalopathy: Something Old, Something New and Something Borrowed.	excluded	duplicates
195	Bannister, C. A., J. G. Orr, A. V. Reynolds, M. Hudson, P. Conway, A. Radwan, C. L. Morgan and C. J. Currie	2016	Natural History of Patients Taking Rifaximin-α for Recurrent Hepatic Encephalopathy and Risk of Future Overt Episodes and Mortality: A Post-hoc Analysis of Clinical Trials Data.	excluded	duplicates
196	Bannister, C. A., J. G. Orr, A. V. Reynolds, M. Hudson, P. Conway, A. Radwan, C. L. Morgan and C. J. Currie	2016	Natural History of Patients Taking Rifaximin-α for Recurrent Hepatic Encephalopathy and Risk of Future Overt Episodes and Mortality: A Post-hoc Analysis of Clinical Trials Data.	excluded	duplicates
197	Bass, N., K. Mullen, S. Sigal, A. Sanyal, F. Poordad, K. Merchant, S. Huang, A. Shaw, E. Bortey and W. Forbes	2009	Rifaximin is effective in maintaining remission in hepatic encephalopathy: Results of a large, randomized, placebo-controlled trial.	excluded	duplicates
198	Bass, N., K. Mullen, S. Sigal, A. Sanyal, F. Poordad, K. Merchant, S. Huang, A. Shaw, E. Bortey and W. Forbes	2009	Rifaximin is effective in maintaining remission in hepatic encephalopathy: results of a large, randomized, placebo-controlled trial.	excluded	duplicates
199	Bass, N. M.	2007	Review article: the current pharmacological therapies for hepatic encephalopathy.	excluded	duplicates
200	Bass, N. M.	2007	Review article: The current pharmacological therapies for hepatic encephalopathy.	excluded	duplicates
201	Bass, N. M., K. D. Mullen, A. Sanyal, F. Poordad, G. Neff, C. B. Leevy, S. Sigal, M. Y. Sheikh, K. Beavers, T. Frederick and et al.	2010	Rifaximin treatment in hepatic encephalopathy.	excluded	duplicates
202	Bass, N. M., K. D. Mullen, A. Sanyal, F. Poordad, G. Neff, C. B. Leevy, S. Sigal, M. Y. Sheikh, K. Beavers, T. Frederick and et al.	2010	Rifaximin treatment in hepatic encephalopathy.	excluded	duplicates
203	Bass, N. M., K. D. Mullen, A. Sanyal, F. Poordad, G. Neff, C. B. Leevy, S. Sigal, M. Y. Sheikh, K. Beavers, T. Frederick, L. Teperman, D. Hillebrand, S. Huang, K. Merchant, A. Shaw, E. Bortey and W. P. Forbes	2010	Rifaximin treatment in hepatic encephalopathy.	excluded	duplicates
204	Bass, N. M., K. D. Mullen, A. Sanyal, F. Poordad, G. Neff, C. B. Leevy, S. Sigal, M. Y. Sheikh, K. Beavers, T. Frederick, L. Teperman, D. Hillebrand, S. Huang, K. Merchant, A. Shaw, E. Bortey and W. P. Forbes	2010	Rifaximin treatment in hepatic encephalopathy.	excluded	duplicates
205	Belavic, J. M.	2011	A new use for Xifaxan.	excluded	duplicates
206	Belavic, J. M.	2011	A new use for Xifaxan.	excluded	duplicates
207	Berni, E., D. Murphy, J. Whitehouse, P. Conway, P. Di Maggio, C. J. Currie and C. Poole	2018	Evaluation of the cost-effectiveness of rifaximin-α for the management of patients with hepatic encephalopathy in the United Kingdom.	excluded	duplicates
208	Berni, E., D. Murphy, J. Whitehouse, P. Conway, P. Di Maggio, C. J. Currie and C. Poole	2018	Evaluation of the cost-effectiveness of rifaximin-α for the management of patients with hepatic encephalopathy in the United Kingdom.	excluded	duplicates
209	Berni, E., D. Murphy, J. Whitehouse, P. Conway, P. Di Maggio, C. J. Currie and C. Poole	2018	Evaluation of the cost-effectiveness of rifaximin-α for the management of patients with hepatic encephalopathy in the United Kingdom.	excluded	duplicates
210	Block, J. P.	2010	Rifaximin improves the treatment of hepatic encephalopathy.	excluded	duplicates
211	Block, J. P.	2010	Rifaximin improves the treatment of hepatic encephalopathy.	excluded	duplicates
212	Bohra, A., T. Worland, S. Hui, R. Terbah, A. Farrell and M. Robertson	2020	Prognostic significance of hepatic encephalopathy in patients with cirrhosis treated with current standards of care.	excluded	duplicates
213	Bohra, A., T. Worland, S. Hui, R. Terbah, A. Farrell and M. Robertson	2020	Prognostic significance of hepatic encephalopathy in patients with cirrhosis treated with current standards of care.	excluded	duplicates
214	Bohra, A., T. Worland, S. Hui, R. Terbah, A. Farrell and M. Robertson	2020	Prognostic significance of hepatic encephalopathy in patients with cirrhosis treated with current standards of care.	excluded	duplicates
215	Borentain, P., K. Rouabah, G. Allard, E. Ressiot and R. Gerolami	2018	Letter: nutritional benefits of rifaximin in cirrhotic patients.	excluded	duplicates
216	Borentain, P., K. Rouabah, G. Allard, E. Ressiot and R. Gerolami	2018	Letter: nutritional benefits of rifaximin in cirrhotic patients.	excluded	duplicates
217	Bruyneel, M., T. Sersté, W. Libert, S. van den Broecke, L. Ameye, B. Dachy, J. P. Mulkay, C. Moreno and T. Gustot	2017	Improvement of sleep architecture parameters in cirrhotic patients with recurrent hepatic encephalopathy with the use of rifaximin.	excluded	duplicates
218	Bruyneel, M., T. Sersté, W. Libert, S. Van Den Broecke, L. Ameye, B. Dachy, J. P. Mulkay, C. Moreno and T. Gustot	2017	Improvement of sleep architecture parameters in cirrhotic patients with recurrent hepatic encephalopathy with the use of rifaximin.	excluded	duplicates
219	Bucci, L. and G. C. Palmieri	1993	Double-blind, double-dummy comparison between treatment with rifaximin and lactulose in patients with medium to severe degree hepatic encephalopathy.	excluded	duplicates
220	Bucci, L. and G. C. Palmieri	1993	Double-blind, double-dummy comparison between treatment with rifaximin and lactulose in patients with medium to severe degree hepatic encephalopathy.	excluded	duplicates
221	Bucci, L. and G. C. Palmieri	1993	Double-blind, double-dummy comparison between treatment with rifaximin and lactulose in patients with medium to severe degree hepatic encephalopathy.	excluded	duplicates
222	Burne, R., M. L. Volk, A. Guerin, S. Shi, G. Joseph, Z. Heimanson and M. Ahmad	2021	PGI8 An Exploratory Analysis of the Survival Benefits in Commercially Insured Patients with Hepatic Encephalopathy (HE) Treated with Rifaximin versus Lactulose Alone using US Claims Data.	excluded	duplicates
223	Burne, R., M. L. Volk, A. Guerin, S. Shi, G. Joseph, Z. Heimanson and M. Ahmad	2021	PGI8 An Exploratory Analysis of the Survival Benefits in Commercially Insured Patients with Hepatic Encephalopathy (HE) Treated with Rifaximin versus Lactulose Alone using US Claims Data.	excluded	duplicates
224	Burra, P., F. Tacke, V. Ratziu, S. Zeuzem, B. Sangro and P. Angeli	2022	From the Editor's Desk….	excluded	duplicates
225	Burra, P., F. Tacke, V. Ratziu, S. Zeuzem, B. Sangro and P. Angeli	2022	From the Editor's Desk….	excluded	duplicates
226	Butt, N. I., U. I. Butt, A. Kakar, T. Malik and A. M. Siddiqui	2018	Is Lactulose Plus Rifaximin Better than Lactulose Alone in the Management of Hepatic Encephalopathy?	excluded	duplicates
227	Butt, N. I., U. I. Butt, A. Kakar, T. Malik and A. M. Siddiqui	2018	Is Lactulose Plus Rifaximin Better than Lactulose Alone in the Management of Hepatic Encephalopathy?	excluded	duplicates
228	Butterworth, R. F.	2011	Editorial: rifaximin and minimal hepatic encephalopathy.	excluded	duplicates
229	Butterworth, R. F.	2011	Editorial: Rifaximin and minimal hepatic encephalopathy.	excluded	duplicates
230	Butterworth, R. F., P. L. Golden, E. Bortey, C. Paterson and W. P. Forbes	2012	A critical flicker frequency value of 32 HZ predicts recurrence of overt hepatic encephalopathy in a double-blind, placebo controlled trial of rifaximin in patients with cirrhosis.	excluded	duplicates
231	Butterworth, R. F., P. L. Golden, E. Bortey, C. Paterson and W. P. Forbes	2012	A critical flicker frequency value of 32 HZ predicts recurrence of overt hepatic encephalopathy in a double-blind, placebo controlled trial of rifaximin in patients with cirrhosis.	excluded	duplicates
232	Cai, X. J., L. Wang and C. M. Hu	2018	Efficacy of different drugs in the treatment of minimal hepatic encephalopathy: A network meta-analysis involving 826 patients based on 10 randomized controlled trials.	excluded	duplicates
233	Cai, X. J., L. Wang and C. M. Hu	2018	Efficacy of different drugs in the treatment of minimal hepatic encephalopathy: A network meta-analysis involving 826 patients based on 10 randomized controlled trials.	excluded	duplicates
234	Chacko, K. R. and S. H. Sigal	2013	Update on management of patients with overt hepatic encephalopathy.	excluded	duplicates
235	Chacko, K. R. and S. H. Sigal	2013	Update on management of patients with overt hepatic encephalopathy.	excluded	duplicates
236	Chacko, K. R. and S. H. Sigal	2013	Update on management of patients with overt hepatic encephalopathy.	excluded	duplicates
237	Cheng, J., Y. Chen, W. Cao and G. Zuo	2021	Is rifaximin better than nonabsorbable disaccharides in hepatic encephalopathy?: A meta-analysis.	excluded	duplicates
238	Cheng, J., Y. Chen, W. Cao and G. Zuo	2021	Is rifaximin better than nonabsorbable disaccharides in hepatic encephalopathy?: A meta-analysis.	excluded	duplicates
239	Coronel-Castillo, C. E., J. Contreras-Carmona, A. C. Frati-Munari, M. Uribe and N. Méndez-Sánchez	2020	Efficacy of rifaximin in the different clinical scenarios of hepatic encephalopathy.	excluded	duplicates
240	Coronel-Castillo, C. E., J. Contreras-Carmona, A. C. Frati-Munari, M. Uribe and N. Méndez-Sánchez	2020	Efficacy of rifaximin in the different clinical scenarios of hepatic encephalopathy.	excluded	duplicates
241	Courson, A., G. M. Jones and J. D. Twilla	2016	Treatment of Acute Hepatic Encephalopathy: Comparing the Effects of Adding Rifaximin to Lactulose on Patient Outcomes.	excluded	duplicates
242	Courson, A., G. M. Jones and J. D. Twilla	2016	Treatment of acute hepatic encephalopathy: Comparing the effects of adding rifaximin to lactulose on patient outcomes.	excluded	duplicates
243	Courson, A., G. M. Jones and J. D. Twilla	2016	Treatment of Acute Hepatic Encephalopathy: Comparing the Effects of Adding Rifaximin to Lactulose on Patient Outcomes.	excluded	duplicates
244	Crisafulli, E., S. Demma, G. Rigano and G. Bertino	2016	Treatment with rifaximin high dose plus lactulose vs rifaximin standard dose plus lactulose for acute hepatic encephalopathy in ED.	excluded	duplicates
245	Crisafulli, E., S. Demma, G. Rigano and G. Bertino	2016	Treatment with rifaximin high dose plus lactulose vs rifaximin standard dose plus lactulose for acute hepatic encephalopathy in ED.	excluded	duplicates
246	De Graeve, J., E. Vanderstraeten, T. Delvaeye, S. De Lepeleere, T. De Somer and C. Van Steenkiste	2022	The impact of rifaximin on the hospital burden and infections in patients with hepatic encephalopathy: a retrospective observational study.	excluded	duplicates
247	De Graeve, J., E. Vanderstraeten, T. Delvaeye, S. De Lepeleere, T. De Somer and C. Van Steenkiste	2022	The impact of rifaximin on the hospital burden and infections in patients with hepatic encephalopathy: a retrospective observational study.	excluded	duplicates
248	de Jong, L. A., A. V. van Schoonhoven, H. S. Hofstra, M. J. Postma and B. van Hoek	2021	Budget impact of optimizing rifaximin-α use for the prevention of recurrent hepatic encephalopathy in The Netherlands.	excluded	duplicates
249	de Jong, L. A., A. V. van Schoonhoven, H. S. Hofstra, M. J. Postma and B. van Hoek	2021	Budget impact of optimizing rifaximin-α use for the prevention of recurrent hepatic encephalopathy in The Netherlands.	excluded	duplicates
250	De Marco, F., P. Santamaria Amato and A. D'Arienzo	1984	Rifaximin in collateral treatment of portal-systemic encephalopathy: A preliminary report.	excluded	duplicates
251	De Marco, F., P. Santamaria Amato and A. D'Arienzo	1984	Rifaximin in collateral treatment of portal-systemic encephalopathy: a preliminary report.	excluded	duplicates
252	de Melo, R. T., L. Charneski and O. Hilas	2008	Rifaximin for the treatment of hepatic encephalopathy.	excluded	duplicates
253	De Melo, R. T., L. Charneski and O. Hilas	2008	Rifaximin for the treatment of hepatic encephalopathy.	excluded	duplicates
254	Deltenre, P. and D. Moradpour	2014	Hepatic encephalopathy: Recent developments.	excluded	duplicates
255	Deltenre, P. and D. Moradpour	2014	[Hepatic encephalopathy: recent developments].	excluded	duplicates
256	Deshmukh, P. G. and A. Konar	2016	An open label randomized study to evaluate the efficacy and safety of lactulose versus rifaximin in cirrhotics with covert hepatic encephalopathy.	excluded	duplicates
257	Deshmukh, P. G. and A. Konar	2016	An open label randomized study to evaluate the efficacy and safety of lactulose versus rifaximin in cirrhotics with covert hepatic encephalopathy.	excluded	duplicates
258	Dhiman, R., B. Shah, S. Grover, A. Duseja and Y. Chawla	2015	Effect of treatment with sildenafil (a phosphodiesterase-5 inhibitor) on cognitive functions and health-related quality of life in patients with cirrhosis who have minimal hepatic encephalopathy.	excluded	duplicates
259	Dhiman, R., B. Shah, S. Grover, A. Duseja and Y. Chawla	2015	Effect of treatment with sildenafil (a phosphodiesterase-5 inhibitor) on cognitive functions and health-related quality of life in patients with cirrhosis who have minimal hepatic encephalopathy.	excluded	duplicates
260	Di Piazza, S., M. Gabriella Filippazzo, L. M. Valenza, S. Morello, L. Pastore, A. Conti, S. Cottone and L. Pagliaro	1991	Rifaximine versus neomycin in the treatment of portosystemic encephalopathy.	excluded	duplicates
261	Di Piazza, S., M. Gabriella Filippazzo, L. M. Valenza, S. Morello, L. Pastore, A. Conti, S. Cottone and L. Pagliaro	1991	Rifaximine versus neomycin in the treatment of portosystemic encephalopathy.	excluded	duplicates
262	Direkze, S. and R. Jalan	2015	Diagnosis and Treatment of Low-Grade Hepatic Encephalopathy.	excluded	duplicates
263	Direkze, S. and R. Jalan	2015	Diagnosis and Treatment of Low-Grade Hepatic Encephalopathy.	excluded	duplicates
264	Duong, N., B. Reuter, H. Saraireh, O. Nadhem, C. Acharya, A. Fagan, R. Hassouneh and J. S. Bajaj	2022	Bowel Movement Frequency Is Not Linked With Cognitive Function in Cirrhosis.	excluded	duplicates
265	Duong, N., B. Reuter, H. Saraireh, O. Nadhem, C. Acharya, A. Fagan, R. Hassouneh and J. S. Bajaj	2022	Bowel Movement Frequency Is Not Linked With Cognitive Function in Cirrhosis.	excluded	duplicates
266	DuPont, H. L.	2011	Biologic properties and clinical uses of rifaximin.	excluded	duplicates
267	Dupont, H. L.	2011	Biologic properties and clinical uses of rifaximin.	excluded	duplicates
268	DuPont, H. L.	2016	Introduction: understanding mechanisms of the actions of rifaximin in selected gastrointestinal diseases.	excluded	duplicates
269	Dupont, H. L.	2016	Introduction: Understanding mechanisms of the actions of rifaximin in selected gastrointestinal diseases.	excluded	duplicates
270	DuPont, H. L., S. L. Flamm, R. A. Wolf and A. J. Sanyal	2016	Changes in antimicrobial susceptibility of fecal bacteria during rifaximin treatment for the prevention of overt hepatic encephalopathy (HE) recurrence.	excluded	duplicates
271	DuPont, H. L., S. L. Flamm, R. A. Wolf and A. J. Sanyal	2016	Changes in antimicrobial susceptibility of fecal bacteria during rifaximin treatment for the prevention of overt hepatic encephalopathy (HE) recurrence.	excluded	duplicates
272	DuPont, H. L., T. I. Hassanein, A. J. Sanyal, R. A. Wolf and K. D. Mullen	2016	Genomic characterization of stool microbiota with rifaximin monotherapy versus lactulose combination therapy for prevention of overt hepatic encephalopathy (HE) recurrence.	excluded	duplicates
273	DuPont, H. L., T. I. Hassanein, A. J. Sanyal, R. A. Wolf and K. D. Mullen	2016	Genomic characterization of stool microbiota with rifaximin monotherapy versus lactulose combination therapy for prevention of overt hepatic encephalopathy (HE) recurrence.	excluded	duplicates
274	Elfert, A., L. Abo Ali, S. Soliman, S. Ibrahim and S. Abd-Elsalam	2016	Randomized-controlled trial of rifaximin versus norfloxacin for secondary prophylaxis of spontaneous bacterial peritonitis.	excluded	duplicates
275	Elfert, A., L. Abo Ali, S. Soliman, S. Ibrahim and S. Abd-Elsalam	2016	Randomized-controlled trial of rifaximin versus norfloxacin for secondary prophylaxis of spontaneous bacterial peritonitis.	excluded	duplicates
276	Elfert, A., L. Abo Ali, S. Soliman, S. Ibrahim and S. Abd-Elsalam	2016	Randomized-controlled trial of rifaximin versus norfloxacin for secondary prophylaxis of spontaneous bacterial peritonitis.	excluded	duplicates
277	Elfert, A., L. Abo Ali, S. Soliman, S. Ibrahim and S. Abd-Elsalam	2016	Randomized-controlled trial of rifaximin versus norfloxacin for secondary prophylaxis of spontaneous bacterial peritonitis.	excluded	duplicates
278	Ellul, M. A., S. A. Gholkar and T. J. Cross	2015	Hepatic encephalopathy due to liver cirrhosis.	excluded	duplicates
279	Ellul, M. A., S. A. Gholkar and T. J. Cross	2015	Hepatic encephalopathy due to liver cirrhosis.	excluded	duplicates
280	Elrakaybi, A. A., A. T. Abd ElMoez and O. A. Badary	2015	The clinical effects of nitazoxanide in hepatic encephalopathy patients: A pilot study.	excluded	duplicates
281	Elrakaybi, A. A., A. T. Abd ElMoez and O. A. Badary	2015	The clinical effects of nitazoxanide in hepatic encephalopathy patients: a pilot study.	excluded	duplicates
282	Elsaid, M. I., T. John, Y. Li, S. R. Pentakota and V. K. Rustgi	2020	The Health Care Burden of Hepatic Encephalopathy.	excluded	duplicates
283	Elsaid, M. I., T. John, Y. Li, S. R. Pentakota and V. K. Rustgi	2020	The Health Care Burden of Hepatic Encephalopathy.	excluded	duplicates
284	Eltawil, K. M., M. Laryea, K. Peltekian and M. Molinari	2012	Rifaximin vs conventional oral therapy for hepatic encephalopathy: A meta-analysis.	excluded	duplicates
285	Eltawil, K. M., M. Laryea, K. Peltekian and M. Molinari	2012	Rifaximin vs. conventional oral therapy for hepatic encephalopathy: a meta-analysis.	excluded	duplicates
286	Eriksen, P. L., L. Djernes, H. Vilstrup and P. Ott	2023	Whole body clearance and production of ammonia quantified by constant ammonia infusion-the effects of cirrhosis and ammonia targeting treatments.	excluded	duplicates
287	Eriksen, P. L., L. Djernes, H. Vilstrup and P. Ott	2023	Whole body clearance and production of ammonia quantified by constant ammonia infusion-the effects of cirrhosis and ammonia targeting treatments.	excluded	duplicates
288	Fagan, A., B. Badal, V. Tate, T. Mousel, M. L. Gallagher, P. Puri, M. Fuchs, B. Davis, J. Miller and J. S. Bajaj	2023	Substitution of even one non-vegetarian meal with plant-based alternatives associate with lower ammoniagenesis in patients with cirrhosis who follow a western diet: a randomized clinical trial.	excluded	duplicates
289	Fagan, A., B. Badal, V. Tate, T. Mousel, M. L. Gallagher, P. Puri, M. Fuchs, B. Davis, J. Miller and J. S. Bajaj	2023	Substitution of even one non-vegetarian meal with plant-based alternatives associate with lower ammoniagenesis in patients with cirrhosis who follow a western diet: a randomized clinical trial.	excluded	duplicates
290	Fagan, A., E. Gavis, Z. Kassam, D. Heuman, M. Fuchs, B. John, M. Sikaroodi, P. M. Gillevet and J. S. Bajaj	2018	Sustained Long-Term Clinical and Cognitive Improvement after Fecal Microbiota Transplantation in Cirrhosis.	excluded	duplicates
291	Fagan, A., E. Gavis, Z. Kassam, D. Heuman, M. Fuchs, B. John, M. Sikaroodi, P. M. Gillevet and J. S. Bajaj	2018	Sustained Long-Term Clinical and Cognitive Improvement after Fecal Microbiota Transplantation in Cirrhosis.	excluded	duplicates
292	Fehérvári, I., B. Nemes, D. Görög, Z. Gerlei and L. Kóbori	2012	[Hepatic encephalopathy and liver transplantation].	excluded	duplicates
293	Fehérvári, I., B. Nemes, D. Görög, Z. Gerlei and L. Kóbori	2012	[Hepatic encephalopathy and liver transplantation].	excluded	duplicates
294	Felicilda-Reynaldo, R. F.	2012	Ammonia abolishers: antibiotics for hepatic encephalopathy.	excluded	duplicates
295	Felicilda-Reynaldo, R. F.	2012	Ammonia abolishers: antibiotics for hepatic encephalopathy.	excluded	duplicates
296	Festi, D., G. Mazzella, P. Parini, M. Ronchi, A. Cipolla, M. Orsini, A. Sangermano, F. Bazzoli, R. Aldini and E. Roda	1992	Treatment of hepatic encephalopathy with non-absorbable antibiotics.	excluded	duplicates
297	Festi, D., G. Mazzella, P. Parini, M. Ronchi, A. Cipolla, M. Orsini, A. Sangermano, F. Bazzoli, R. Aldini and E. Roda	1992	Treatment of hepatic encephalopathy with non-absorbable antibiotics.	excluded	duplicates
298	Festi, D., A. Vestito, G. Mazzella, E. Roda and A. Colecchia	2006	Management of hepatic encephalopathy: focus on antibiotic therapy.	excluded	duplicates
299	Festi, D., A. Vestito, G. Mazzella, E. Roda and A. Colecchia	2006	Management of hepatic encephalopathy: Focus on antibiotic therapy.	excluded	duplicates
300	Feuerstadt, P., S. J. Hong and L. J. Brandt	2020	Chronic Rifaximin Use in Cirrhotic Patients Is Associated with Decreased Rate of C. difficile Infection.	excluded	duplicates
301	Feuerstadt, P., S. J. Hong and L. J. Brandt	2020	Chronic Rifaximin Use in Cirrhotic Patients Is Associated with Decreased Rate of C. difficile Infection.	excluded	duplicates
302	Fiorillo, A., J. J. Gallego, F. Casanova-Ferrer, A. Urios, M. P. Ballester, T. San Miguel, J. Megías, E. Kosenko, J. Tosca, M. P. Rios, D. Escudero-García and C. Montoliu	2023	Neurofilament Light Chain Protein in Plasma and Extracellular Vesicles Is Associated with Minimal Hepatic Encephalopathy and Responses to Rifaximin Treatment in Cirrhotic Patients.	excluded	duplicates
303	Fiorillo, A., J. J. Gallego, F. Casanova-Ferrer, A. Urios, M. P. Ballester, T. San Miguel, J. Megías, E. Kosenko, J. Tosca, M. P. Rios, D. Escudero-García and C. Montoliu	2023	Neurofilament Light Chain Protein in Plasma and Extracellular Vesicles Is Associated with Minimal Hepatic Encephalopathy and Responses to Rifaximin Treatment in Cirrhotic Patients.	excluded	duplicates
304	Flamm, S., K. Mullen, Z. Heimanson and A. Sanyal	2017	Assessment of potential impact of demographic and baseline disease characteristics on rifaximin monotherapy versus lactulose combination therapy for the prevention of overt hepatic encephalopathy (OHE) recurrence.	excluded	duplicates
305	Flamm, S., K. Mullen, Z. Heimanson and A. Sanyal	2017	Assessment of potential impact of demographic and baseline disease characteristics on rifaximin monotherapy versus lactulose combination therapy for the prevention of overt hepatic encephalopathy (OHE) recurrence.	excluded	duplicates
306	Flamm, S. L.	2015	Covert Hepatic Encephalopathy. Who Should Be Tested and Treated?	excluded	duplicates
307	Flamm, S. L.	2015	Covert Hepatic Encephalopathy: Who Should Be Tested and Treated?	excluded	duplicates
308	Flamm, S. L.	2018	Complications of Cirrhosis in Primary Care: Recognition and Management of Hepatic Encephalopathy.	excluded	duplicates
309	Flamm, S. L.	2018	Complications of Cirrhosis in Primary Care: Recognition and Management of Hepatic Encephalopathy.	excluded	duplicates
310	Flamm, S. L., J. S. Bajaj, Z. Heimanson and G. Neff	2019	EFFICACY AND SAFETY OF RIFAXIMIN TREATMENT FOR REDUCING THE RISK OF OVERT HEPATIC ENCEPHALOPATHY BY BASELINE HEPATIC IMPAIRMENT.	excluded	duplicates
311	Flamm, S. L., J. S. Bajaj, Z. Heimanson and G. Neff	2019	EFFICACY AND SAFETY OF RIFAXIMIN TREATMENT FOR REDUCING THE RISK OF OVERT HEPATIC ENCEPHALOPATHY BY BASELINE HEPATIC IMPAIRMENT.	excluded	duplicates
312	Flamm, S. L., Z. Heimanson, R. J. Israel and A. B. Jesudian	2020	Precipitating factors of overt hepatic encephalopathy occurrence: An analysis of 3 rifaximin clinical trials.	excluded	duplicates
313	Flamm, S. L., Z. Heimanson, R. J. Israel and A. B. Jesudian	2020	Precipitating factors of overt hepatic encephalopathy occurrence: an analysis of 3 rifaximin clinical trials.	excluded	duplicates
314	Flamm, S. L., Z. Heimanson, R. J. Israel and A. B. Jesudian	2020	Precipitating factors of overt hepatic encephalopathy occurrence: an analysis of 3 rifaximin clinical trials.	excluded	duplicates
315	Flamm, S. L., K. D. Mullen, Z. Heimanson and A. J. Sanyal	2018	Rifaximin has the potential to prevent complications of cirrhosis.	excluded	duplicates
316	Flamm, S. L., K. D. Mullen, Z. Heimanson and A. J. Sanyal	2018	Rifaximin has the potential to prevent complications of cirrhosis.	excluded	duplicates
317	Flatt, E., V. A. McLin, O. Braissant, K. Pierzchala, P. Mastromarino, S. O. Mitrea, D. Sessa, R. Gruetter and C. Cudalbu	2021	Probiotics combined with rifaximin influence the neurometabolic changes in a rat model of type C HE.	excluded	duplicates
318	Flatt, E., V. A. McLin, O. Braissant, K. Pierzchala, P. Mastromarino, S. O. Mitrea, D. Sessa, R. Gruetter and C. Cudalbu	2021	Probiotics combined with rifaximin influence the neurometabolic changes in a rat model of type C HE.	excluded	duplicates
319	Frenette, C., V. Sundaram, Z. Heimanson, R. Israel and A. Sanyal	2020	Lack of colonic microbial cross-resistance to other antibiotics in patients treated with rifaximin alone vs rifaximin plus lactulose for reducing the risk of overt hepatic encephalopathy (OHE) recurrence.	excluded	duplicates
320	Frenette, C., V. Sundaram, Z. Heimanson, R. Israel and A. Sanyal	2020	Lack of colonic microbial cross-resistance to other antibiotics in patients treated with rifaximin alone vs rifaximin plus lactulose for reducing the risk of overt hepatic encephalopathy (OHE) recurrence.	excluded	duplicates
321	Frenette, C., V. Sundaram, Z. Heimanson, R. Israel and A. Sanyal	2020	The modest differential effects of rifaximin alone vs rifaximin plus lactulose on intestinal microbial diversity and composition in patients with cirrhosis.	excluded	duplicates
322	Frenette, C., V. Sundaram, Z. Heimanson, R. Israel and A. Sanyal	2020	The modest differential effects of rifaximin alone vs rifaximin plus lactulose on intestinal microbial diversity and composition in patients with cirrhosis.	excluded	duplicates
323	Frenette, C. T., C. Levy and S. Saab	2022	Hepatic Encephalopathy-Related Hospitalizations in Cirrhosis: Transition of Care and Closing the Revolving Door.	excluded	duplicates
324	Frenette, C. T., C. Levy and S. Saab	2022	Hepatic Encephalopathy-Related Hospitalizations in Cirrhosis: Transition of Care and Closing the Revolving Door.	excluded	duplicates
325	Fritz, M. K., A. A. Mangino, T. V. Hunt, C. T. Pitcock, A. J. Dugan, K. Karri and P. Yarra	2023	Clinical Outcomes of Oral Zinc Therapy in Hepatic Encephalopathy Treatment.	excluded	duplicates
326	Fritz, M. K., A. A. Mangino, T. V. Hunt, C. T. Pitcock, A. J. Dugan, K. Karri and P. Yarra	2023	Clinical Outcomes of Oral Zinc Therapy in Hepatic Encephalopathy Treatment.	excluded	duplicates
327	Fu, J., Y. Gao and L. Shi	2022	Combination therapy with rifaximin and lactulose in hepatic encephalopathy: A systematic review and meta-analysis.	excluded	duplicates
328	Fu, J., Y. Gao and L. Shi	2022	Combination therapy with rifaximin and lactulose in hepatic encephalopathy: A systematic review and meta-analysis.	excluded	duplicates
329	Fujiwara, Y., K. Suzuki, K. Yusa, M. Eizuka, M. Miura, Y. Watanabe, H. Takahashi and Y. Takikawa	2021	Evaluation of the Long-term Administration of Rifaximin for More than Three Years in the Treatment of Repeated and Recurrent Overt Hepatic Encephalopathy.	excluded	duplicates
330	Fujiwara, Y., K. Suzuki, K. Yusa, M. Eizuka, M. Miura, Y. Watanabe, H. Takahashi and Y. Takikawa	2021	Evaluation of the long-term administration of rifaximin for more than three years in the treatment of repeated and recurrent overt hepatic encephalopathy.	excluded	duplicates
331	Garcovich, M., M. A. Zocco, D. Roccarina, F. R. Ponziani and A. Gasbarrini	2012	Prevention and treatment of hepatic encephalopathy: focusing on gut microbiota.	excluded	duplicates
332	Garcovich, M., M. A. Zocco, D. Roccarina, F. R. Ponziani and A. Gasbarrini	2012	Prevention and treatment of hepatic encephalopathy: Focusing on gut microbiota.	excluded	duplicates
333	Gasztonyi, B. and B. Hunyady	2004	Clinical and pharmacological aspects of rifaximin, local antibiotic therapy in intestinal disorders.	excluded	duplicates
334	Gasztonyi, B. and B. Hunyady	2004	[Clinical and pharmacological aspects of rifaximin, local antibiotic therapy in intestinal disorders].	excluded	duplicates
335	Giacomo, F., A. Francesco, N. Michele, S. Oronzo and F. Antonella	1993	Rifaximin in the treatment of hepatic encephalopathy.	excluded	duplicates
336	Giacomo, F., A. Francesco, N. Michele, S. Oronzo and F. Antonella	1993	Rifaximin in the treatment of hepatic encephalopathy.	excluded	duplicates
337	Gibbs, J. T., J. Louissaint and E. B. Tapper	2022	Rate of Successful Extubation in Mechanically Ventilated Patients with Cirrhosis and Hepatic Coma.	excluded	duplicates
338	Gibbs, J. T., J. Louissaint and E. B. Tapper	2022	Rate of Successful Extubation in Mechanically Ventilated Patients with Cirrhosis and Hepatic Coma.	excluded	duplicates
339	Gill, M. L., T. Niaz, H. Aziz and S. Khan	2014	Outcomes of rifaximin plus lactulose versus lactulose alone in treatment of overt hepatic encephalopathy.	excluded	duplicates
340	Gill, M. L., T. Niaz, H. Aziz and S. Khan	2014	Outcomes of rifaximin plus lactulose versus lactulose alone in treatment of overt hepatic encephalopathy.	excluded	duplicates
341	Gillis, J. C. and R. N. Brogden	1995	Rifaximin. A review of its antibacterial activity, pharmacokinetic properties and therapeutic potential in conditions mediated by gastrointestinal bacteria.	excluded	duplicates
342	Gillis, J. C. and R. N. Brogden	1995	Rifaximin: A review of its antibacterial activity, pharmacokinetic properties and therapeutic potential in conditions mediated by gastrointestinal bacteria.	excluded	duplicates
343	Gillmann, A., C. D. Gerharz and K. Müssig	2012	Diagnostics and treatment of hepatic encephalopathy.	excluded	duplicates
344	Gillmann, A., C. D. Gerharz and K. Müssig	2012	[Diagnostics and treatment of hepatic encephalopathy].	excluded	duplicates
345	Gitlin, N.	2011	Treatment of hepatic encephalopathy with rifaximin: more to think about.	excluded	duplicates
346	Gitlin, N.	2011	Treatment of hepatic encephalopathy with rifaximin: More to think about.	excluded	duplicates
347	Glal, K. A. M., S. M. Abd-Elsalam and T. M. Mostafa	2021	Nitazoxanide versus rifaximin in preventing the recurrence of hepatic encephalopathy: A randomized double-blind controlled trial.	excluded	duplicates
348	Glal, K. A. M., S. M. Abd-Elsalam and T. M. Mostafa	2021	Nitazoxanide versus rifaximin in preventing the recurrence of hepatic encephalopathy: A randomized double-blind controlled trial.	excluded	duplicates
349	Glal, K. A. M., S. M. Abd-Elsalam and T. M. Mostafa	2021	Nitazoxanide versus rifaximin in preventing the recurrence of hepatic encephalopathy: a randomized double-blind controlled trial.	excluded	duplicates
350	Gluud, L. L., G. Dam, M. Borre, I. Les, J. Cordoba, G. Marchesini, N. K. Aagaard and H. Vilstrup	2013	Lactulose, rifaximin or branched chain amino acids for hepatic encephalopathy: what is the evidence?	excluded	duplicates
351	Gluud, L. L., G. Dam, M. Borre, I. Les, J. Cordoba, G. Marchesini, N. K. Aagaard and H. Vilstrup	2013	Lactulose, rifaximin or branched chain amino acids for hepatic encephalopathy: What is the evidence?	excluded	duplicates
352	Gluud, L. L., G. Dam, I. Les, J. Córdoba, G. Marchesini, M. Borre, N. K. Aagaard and H. Vilstrup	2015	Branched-chain amino acids for people with hepatic encephalopathy.	excluded	duplicates
353	Gluud, L. L., G. Dam, I. Les, J. Córdoba, G. Marchesini, M. Borre, N. K. Aagaard and H. Vilstrup	2015	Branched-chain amino acids for people with hepatic encephalopathy.	excluded	duplicates
354	Goh, E. T., C. S. Stokes, H. Vilstrup, L. L. Gluud and M. Y. Morgan	2017	L-ornithine l-aspartate for hepatic encephalopathy: A systematic review with meta-analyses of randomised controlled trials.	excluded	duplicates
355	Goh, E. T., C. S. Stokes, H. Vilstrup, L. L. Gluud and M. Y. Morgan	2017	L-ornithine L-aspartate for hepatic encephalopathy: A systematic review with meta-analyses of randomised controlled trials.	excluded	duplicates
356	Goyal, O., S. Sidhu and H. Kishore	2017	Relapse of minimal hepatic encephalopathy after treatment in patients with liver cirrhosis.	excluded	duplicates
357	Goyal, O., S. Sidhu and H. Kishore	2017	Relapse of minimal hepatic encephalopathy after treatment in patients with liver cirrhosis.	excluded	duplicates
358	Goyal, O., S. S. Sidhu and H. Kishore	2017	Minimal hepatic encephalopathy in cirrhosis- how long to treat?	excluded	duplicates
359	Goyal, O., S. S. Sidhu and H. Kishore	2017	Minimal hepatic encephalopathy in cirrhosis- how long to treat?	excluded	duplicates
360	Goyal, O., S. S. Sidhu and H. Kishore	2017	Minimal hepatic encephalopathy in cirrhosis- how long to treat?	excluded	duplicates
361	Goyal, O., S. S. Sidhu and H. Kishore	2017	Minimal hepatic encephalopathy in cirrhosis- how long to treat?	excluded	duplicates
362	Goyal, O., S. S. Sidhu, R. A. Parker, J. Prasad, H. Kishore, A. Sood, V. Mehta and R. S. Chhina	2014	Rifaximin versus lactulose in the treatment of minimal hepatic encephalopathy in patients with cirrhosis: A prospective, randomized, active-comparator, non-inferiority trial.	excluded	duplicates
363	Goyal, O., S. S. Sidhu, R. A. Parker, J. Prasad, H. Kishore, A. Sood, V. Mehta and R. S. Chhina	2014	Rifaximin versus lactulose in the treatment of minimal hepatic encephalopathy in patients with cirrhosis: a prospective, randomized, active-comparator, non-inferiority trial.	excluded	duplicates
364	Gupta, T. and V. Gaur	2021	Rifaximin alone versus combination with norfloxacin for secondary prophylaxis of spontaneous bacterial peritonitis with hepatic encephalopathy: A randomized-controlled trial.	excluded	duplicates
365	Gupta, T. and V. Gaur	2021	Rifaximin alone versus combination with norfloxacin for secondary prophylaxis of spontaneous bacterial peritonitis with hepatic encephalopathy: a randomized-controlled trial.	excluded	duplicates
366	Gupta, T., V. Gaur and A. Goel	2023	Rifaximin alone vs combination with Norfloxacin for secondary prophylaxis of Spontaneous Bacterial Peritonitis with Hepatic Encephalopathy: Randomized-Controlled Trial.	excluded	duplicates
367	Gupta, T., V. Gaur and A. Goel	2023	Rifaximin alone vs combination with Norfloxacin for secondary prophylaxis of Spontaneous Bacterial Peritonitis with Hepatic Encephalopathy: randomized-Controlled Trial.	excluded	duplicates
368	Guslandi, M. and A. Cella	2010	Rifaximin and nonabsorbable disaccharides for hepatic encephalopathy.	excluded	duplicates
369	Guslandi, M. and A. Cella	2010	Rifaximin and nonabsorbable disaccharides for hepatic encephalopathy.	excluded	duplicates
370	Habib, N., M. Amjad, M. Afzal, M. Z. Iqbal and M. A. Shehzad	2020	Compare the efficacy of low versus high dose of rifaximin for primary prophylaxis of protosystemic encephalopathy.	excluded	duplicates
371	Habib, N., M. Amjad, M. Afzal, M. Z. Iqbal and M. A. Shehzad	2020	Compare the efficacy of low versus high dose of rifaximin for primary prophylaxis of protosystemic encephalopathy.	excluded	duplicates
372	Hadjihambi, A., V. Khetan and R. Jalan	2014	Pharmacotherapy for hyperammonemia.	excluded	duplicates
373	Hadjihambi, A., V. Khetan and R. Jalan	2014	Pharmacotherapy for hyperammonemia.	excluded	duplicates
374	Halonen, J., R. Henrar and E. N. Kemadjou	2022	A network meta-analysis of numbers needed to treat to prevent an episode of overt hepatic encephalopathy in patients with cirrhosis treated for at least 6 months with lactulose alone, or lactulose plus rifaximin-alpha.	excluded	duplicates
375	Halonen, J., R. Henrar and E. N. Kemadjou	2022	A network meta-analysis of numbers needed to treat to prevent an episode of overt hepatic encephalopathy in patients with cirrhosis treated for at least 6 months with lactulose alone, or lactulose plus rifaximin-alpha.	excluded	duplicates
376	Hasan, S., S. Datta, S. Bhattacherjee, S. Banik, S. Saha and D. Bandyopadhyay	2018	A Randomized Controlled Trial Comparing the Efficacy of a Combination of Rifaximin and Lactulose with Lactulose only in the Treatment of Overt Hepatic Encephalopathy.	excluded	duplicates
377	Hasan, S., S. Datta, S. Bhattacherjee, S. Banik, S. Saha and D. Bandyopadhyay	2018	A Randomized Controlled Trial Comparing the Efficacy of a Combination of Rifaximin and Lactulose with Lactulose only in the Treatment of Overt Hepatic Encephalopathy.	excluded	duplicates
378	Hasan, S., S. Datta, S. Bhattacherjee, S. Banik, S. Saha and D. Bandyopadhyay	2018	A Randomized Controlled Trial Comparing the Efficacy of a Combination of Rifaximin and Lactulose with Lactulose only in the Treatment of Overt Hepatic Encephalopathy.	excluded	duplicates
379	Hassanein, T., F. Barakat, A. C. Barrett, E. Bortey, C. Paterson and W. P. Forbes	2013	Utility of the hepatic encephalopathy scoring algorithm (HESA) for diagnosing hepatic encephalopathy in a randomized, controlled trial of rifaximin vs. Placebo.	excluded	duplicates
380	Hassanein, T., F. Barakat, A. C. Barrett, E. Bortey, C. Paterson and W. P. Forbes	2013	Utility of the hepatic encephalopathy scoring algorithm (HESA) for diagnosing hepatic encephalopathy in a randomized, controlled trial of rifaximin vs. Placebo.	excluded	duplicates
381	Hayakawa, Y., N. Tamaki, H. Nakanishi, M. Kurosaki, Y. Tanaka, K. Inada, S. Ishido, S. Kirino, K. Yamashita, T. Nobusawa, H. Matsumoto, T. Kakegawa, M. Higuchi, K. Takaura, S. Tanaka, C. Maeyashiki, S. Kaneko, Y. Yasui, Y. Takahashi, K. Tsuchiya, R. Okamoto and N. Izumi	2023	Add-on Therapeutic Effects of Rifaximin on Treatment-resistant Hepatic Encephalopathy.	excluded	duplicates
382	Hayakawa, Y., N. Tamaki, H. Nakanishi, M. Kurosaki, Y. Tanaka, K. Inada, S. Ishido, S. Kirino, K. Yamashita, T. Nobusawa, H. Matsumoto, T. Kakegawa, M. Higuchi, K. Takaura, S. Tanaka, C. Maeyashiki, S. Kaneko, Y. Yasui, Y. Takahashi, K. Tsuchiya, R. Okamoto and N. Izumi	2023	Add-on Therapeutic Effects of Rifaximin on Treatment-resistant Hepatic Encephalopathy.	excluded	duplicates
383	Henderson, P. K. and J. L. Herrera	2015	Should We Treat Minimal/Covert Hepatic Encephalopathy, and with What?	excluded	duplicates
384	Henderson, P. K. and J. L. Herrera	2015	Should We Treat Minimal/Covert Hepatic Encephalopathy, and with What?	excluded	duplicates
385	Higuera-de-la-Tijera, F., A. I. Servín-Caamaño, F. Salas-Gordillo, J. L. Pérez-Hernández, J. M. Abdo-Francis, J. Camacho-Aguilera, S. N. Alla and F. Jiménez-Ponce	2018	Primary Prophylaxis to Prevent the Development of Hepatic Encephalopathy in Cirrhotic Patients with Acute Variceal Bleeding.	excluded	duplicates
386	Higuera-De-La-Tijera, F., A. I. Servín-Caamaño, F. Salas-Gordillo, J. L. Pérez-Hernández, J. M. Abdo-Francis, J. Camacho-Aguilera, S. N. Alla and F. Jiménez-Ponce	2018	Primary Prophylaxis to Prevent the Development of Hepatic Encephalopathy in Cirrhotic Patients with Acute Variceal Bleeding.	excluded	duplicates
387	Higuera-de-la-Tijera, F., A. I. Servín-Caamaño, F. Salas-Gordillo, J. L. Pérez-Hernández, J. M. Abdo-Francis, J. Camacho-Aguilera, S. N. Alla and F. Jiménez-Ponce	2018	Primary Prophylaxis to Prevent the Development of Hepatic Encephalopathy in Cirrhotic Patients with Acute Variceal Bleeding.	excluded	duplicates
388	Hong, S. J., P. Feuerstadt and L. J. Brandt	2015	Chronic rifaximin (Rfx) use in cirrhotic patients is associated with decreased rate of C Difficile Infection (CDI).	excluded	duplicates
389	Hong, S. J., P. Feuerstadt and L. J. Brandt	2015	Chronic rifaximin (Rfx) use in cirrhotic patients is associated with decreased rate of C. Difficile Infection (CDI).	excluded	duplicates
390	Hong, Z. H., S. Johnson, T. Ha, C. McIvor, K. Stuart, P. Valery, E. Powell and K. Hayward	2023	Potentially inappropriate medicine’ use and nonadherence in hepatic encephalopathy: a retrospective real-world cohort study.	excluded	duplicates
391	Hong, Z. H., S. Johnson, T. Ha, C. McIvor, K. Stuart, P. Valery, E. Powell and K. Hayward	2023	Potentially inappropriate medicine’ use and nonadherence in hepatic encephalopathy: a retrospective real-world cohort study.	excluded	duplicates
392	Hotten, P., F. Marotta, Y. Naito, E. Minelli, A. Helmy, J. Lighthouse, H. Fuji and E. Fesce	2003	Effects of probiotics, lactitol and rifaximin on intestinal flora and fecal excretion of organic acids in cirrhotic patients.	excluded	duplicates
393	Hotten, P., F. Marotta, Y. Naito, E. Minelli, A. Helmy, J. Lighthouse, H. Fuji and E. Fesce	2003	Effects of probiotics, lactitol and rifaximin on intestinal flora and fecal excretion of organic acids in cirrhotic patients.	excluded	duplicates
394	Hu, C., V. Anjur, K. Saboo, K. R. Reddy, J. O'Leary, P. Tandon, F. Wong, G. Garcia-Tsao, P. S. Kamath, J. C. Lai, S. W. Biggins, M. B. Fallon, P. Thuluvath, R. M. Subramanian, B. Maliakkal, H. Vargas, L. R. Thacker, R. K. Iyer and J. S. Bajaj	2021	Low Predictability of Readmissions and Death Using Machine Learning in Cirrhosis.	excluded	duplicates
395	Hu, C., V. Anjur, K. Saboo, K. R. Reddy, J. O'Leary, P. Tandon, F. Wong, G. Garcia-Tsao, P. S. Kamath, J. C. Lai, S. W. Biggins, M. B. Fallon, P. Thuluvath, R. M. Subramanian, B. Maliakkal, H. Vargas, L. R. Thacker, R. K. Iyer and J. S. Bajaj	2021	Low Predictability of Readmissions and Death Using Machine Learning in Cirrhosis.	excluded	duplicates
396	Hudson, M. and M. Schuchmann	2019	Long-term management of hepatic encephalopathy with lactulose and/or rifaximin: a review of the evidence.	excluded	duplicates
397	Hudson, M. and M. Schuchmann	2019	Long-term management of hepatic encephalopathy with lactulose and/or rifaximin: A review of the evidence.	excluded	duplicates
398	Hynicka, L. M. and K. N. Silva	2012	Probable rifaximin-induced neutropenia.	excluded	duplicates
399	Hynicka, L. M. and K. N. Silva	2012	Probable rifaximin-induced neutropenia.	excluded	duplicates
400	Irimia, R. and A. Trifan	2012	Efficacy of rifaximin versus lactulose for reducing the recurrence of overt hepatic encephalopathy and hopitalizations in cirrhosis.	excluded	duplicates
401	Irimia, R. and A. Trifan	2012	Efficacy of rifaximin versus lactulose for reducing the recurrence of overt hepatic encephalopathy and hopitalizations in cirrhosis.	excluded	duplicates
402	Ishikawa, T., S. Endo, M. Imai, M. Azumi, Y. Nozawa, T. Sano, A. Iwanaga, T. Honma and T. Yoshida	2020	Changes in the Body Composition and Nutritional Status after Long-term Rifaximin Therapy for Hyperammonemia in Japanese Patients with Hepatic Encephalopathy.	excluded	duplicates
403	Ishikawa, T., S. Endo, M. Imai, M. Azumi, Y. Nozawa, T. Sano, A. Iwanaga, T. Honma and T. Yoshida	2020	Changes in the body composition and nutritional status after long-term rifaximin therapy for hyperammonemia in Japanese patients with hepatic encephalopathy.	excluded	duplicates
404	Ivaylova, G., P. Leone, T. Balzano, M. Malaguarnera, M. Llansola and V. Felipo	2021	Rifaximin prevents motor incoordination in rats with mild liver damage by preventing immune cell infiltration and neuroinflammation in the cerebellum.	excluded	duplicates
405	Ivaylova, G., P. Leone, T. Balzano, M. Malaguarnera, M. Llansola and V. Felipo	2021	Rifaximin prevents motor incoordination in rats with mild liver damage by preventing immune cell infiltration and neuroinflammation in the cerebellum.	excluded	duplicates
406	Jain, A. and B. C. Sharma	2022	Reply.	excluded	duplicates
407	Jain, A. and B. C. Sharma	2022	Reply.	excluded	duplicates
408	Jain, A., B. C. Sharma, B. Mahajan, S. Srivastava, A. Kumar, S. Sachdeva, U. Sonika and A. Dalal	2022	L-ornithine L-aspartate in acute treatment of severe hepatic encephalopathy: A double-blind randomized controlled trial.	excluded	duplicates
409	Jain, A., B. C. Sharma, B. Mahajan, S. Srivastava, A. Kumar, S. Sachdeva, U. Sonika and A. Dalal	2022	L-ornithine L-aspartate in acute treatment of severe Hepatic encephalopathy: A double-blind randomized controlled trial.	excluded	duplicates
410	Jain, A., B. C. Sharma, B. Mahajan, S. Srivastava, A. Kumar, S. Sachdeva, U. Sonika and A. Dalal	2022	L-ornithine L-aspartate in acute treatment of severe hepatic encephalopathy: A double-blind randomized controlled trial.	excluded	duplicates
411	Jain, A., B. C. Sharma, B. Mahajan, S. Srivastava, A. Kumar, S. Sachdeva, U. Sonika and A. Dalal	2022	L-ornithine L-aspartate in acute treatment of severe hepatic encephalopathy: a double-blind randomized controlled trial.	excluded	duplicates
412	Jain, A., B. C. Sharma, B. Mahajan, S. Srivastava, A. Kumar, S. Sachdeva, U. Sonika and A. Dalal	2022	L-ornithine L-aspartate in acute treatment of severe hepatic encephalopathy: a double-blind randomized controlled trial.	excluded	duplicates
413	Jain, A., B. C. Sharma, B. Mahajan, S. Srivastava, A. Kumar, S. Sachdeva, U. Sonika and A. Dalal	2022	L-ornithine L-aspartate in acute treatment of severe Hepatic encephalopathy: a double-blind randomized controlled trial.	excluded	duplicates
414	Jalan, R.	2010	Rifaximin in hepatic encephalopathy: More than just a non-absorbable antibiotic?	excluded	duplicates
415	Jalan, R.	2010	Rifaximin in hepatic encephalopathy: more than just a non-absorbable antibiotic?	excluded	duplicates
416	Jawaro, T., A. Yang, D. Dixit and M. B. Bridgeman	2016	Management of Hepatic Encephalopathy: A Primer.	excluded	duplicates
417	Jawaro, T., A. Yang, D. Dixit and M. B. Bridgeman	2016	Management of Hepatic Encephalopathy: A Primer.	excluded	duplicates
418	Jesudian, A., P. Gagnon-Sanschagrin, Z. Heimanson, R. Bungay, J. Chen, A. Guérin, A. Dashputre, B. Bumpass, D. Borroto and G. Joseph	2023	Impact of rifaximin use post-discharge of an overt hepatic encephalopathy (OHE) hospitalization on the annual rates of OHE-related inpatient stays.	excluded	duplicates
419	Jesudian, A., P. Gagnon-Sanschagrin, Z. Heimanson, R. Bungay, J. Chen, A. Guérin, A. Dashputre, B. Bumpass, D. Borroto and G. Joseph	2023	Impact of rifaximin use post-discharge of an overt hepatic encephalopathy (OHE) hospitalization on the annual rates of OHE-related inpatient stays.	excluded	duplicates
420	Jesudian, A., A. Sanyal, R. Brown, Z. Heimanson, R. Israel and J. S. Bajaj	2022	Identification of overt hepatic encephalopathy precipitating factors: a pooled analysis of 3 clinical trials of rifaximin plus lactulose.	excluded	duplicates
421	Jesudian, A., A. Sanyal, R. Brown, Z. Heimanson, R. Israel and J. S. Bajaj	2022	Identification of overt hepatic encephalopathy precipitating factors: a pooled analysis of 3 clinical trials of rifaximin plus lactulose.	excluded	duplicates
422	Jesudian, A. B., M. Ahmad, D. Bozkaya and K. Migliaccio-Walle	2020	Cost-Effectiveness of Rifaximin Treatment in Patients with Hepatic Encephalopathy.	excluded	duplicates
423	Jesudian, A. B., M. Ahmad, D. Bozkaya and K. Migliaccio-Walle	2020	Cost-effectiveness of rifaximin treatment in patients with hepatic encephalopathy.	excluded	duplicates
424	Jesudian, A. B., P. Gagnon-Sanschagrin, Z. Heimanson, R. Bungay, J. Chen, A. Guérin, B. Bumpass, D. Borroto, G. Joseph and A. A. Dashputre	2023	Impact of rifaximin use following an initial overt hepatic encephalopathy hospitalization on rehospitalization and costs.	excluded	duplicates
425	Jesudian, A. B., P. Gagnon-Sanschagrin, Z. Heimanson, R. Bungay, J. Chen, A. Guérin, B. Bumpass, D. Borroto, G. Joseph and A. A. Dashputre	2023	Impact of rifaximin use following an initial overt hepatic encephalopathy hospitalization on rehospitalization and costs.	excluded	duplicates
426	Jiang, Q., X. H. Jiang, M. H. Zheng, L. M. Jiang, Y. P. Chen and L. Wang	2008	Rifaximin versus nonabsorbable disaccharides in the management of hepatic encephalopathy: a meta-analysis.	excluded	duplicates
427	Jinato, T., A. Fagan, M. Sikaroodi, P. Gillevet and J. S. Bajaj	2023	Gut viral and bacterial alterations modulate the presence and dynamics of minimal hepatic encephalopathy at baseline and longitudinally.	excluded	duplicates
428	Jinato, T., A. Fagan, M. Sikaroodi, P. Gillevet and J. S. Bajaj	2023	Gut viral and bacterial alterations modulate the presence and dynamics of minimal hepatic encephalopathy at baseline and longitudinally.	excluded	duplicates
429	John, E. S., R. Sedhom, I. Dalal and R. Sharma	2017	Posterior reversible encephalopathy syndrome in alcoholic hepatitis: Hepatic encephalopathy a common theme.	excluded	duplicates
430	John, E. S., R. Sedhom, I. Dalal and R. Sharma	2017	Posterior reversible encephalopathy syndrome in alcoholic hepatitis: Hepatic encephalopathy a common theme.	excluded	duplicates
431	John, N., M. Aloysius and M. Zaman	2018	Bovine immunoglobulin orally with modified doses of rifaximin for advanced cirrhotics in overt hepatic encephalopathy: A randomized placebo control prospective clinical pilot trial. (BRAIN trial).	excluded	duplicates
432	John, N., M. Aloysius and M. Zaman	2018	Bovine immunoglobulin orally with modified doses of rifaximin for advanced cirrhotics in overt hepatic encephalopathy: a randomized placebo control prospective clinical pilot trial. (BRAIN trial).	excluded	duplicates
433	Jover-Cobos, M., V. Khetan and R. Jalan	2014	Treatment of hyperammonemia in liver failure.	excluded	duplicates
434	Jover-Cobos, M., V. Khetan and R. Jalan	2014	Treatment of hyperammonemia in liver failure.	excluded	duplicates
435	Kaji, K., H. Takaya, S. Saikawa, M. Furukawa, S. Sato, H. Kawaratani, M. Kitade, K. Moriya, T. Namisaki, T. Akahane, A. Mitoro and H. Yoshiji	2017	Rifaximin ameliorates hepatic encephalopathy and endotoxemia without affecting the gut microbiome diversity.	excluded	duplicates
436	Kaji, K., H. Takaya, S. Saikawa, M. Furukawa, S. Sato, H. Kawaratani, M. Kitade, K. Moriya, T. Namisaki, T. Akahane, A. Mitoro and H. Yoshiji	2017	Rifaximin ameliorates hepatic encephalopathy and endotoxemia without affecting the gut microbiome diversity.	excluded	duplicates
437	Kaji, K., H. Takaya, S. Saikawa, M. Furukawa, S. Sato, H. Kawaratani, M. Kitade, K. Moriya, T. Namisaki, T. Akahane, A. Mitoro and H. Yoshiji	2017	Rifaximin ameliorates hepatic encephalopathy and endotoxemia without affecting the gut microbiome diversity.	excluded	duplicates
438	Kaji, K., H. Takaya, S. Saikawa, S. Sato, H. Kawaratani, K. Moriya, T. Namisaki, T. Akanahe, A. Mitoro and H. Yoshiji	2019	Rifaximin alleviates endotoxemia with improved intestinal hyperpermeability with partially modified fecal microbiota in cirrhotic patients.	excluded	duplicates
439	Kaji, K., H. Takaya, S. Saikawa, S. Sato, H. Kawaratani, K. Moriya, T. Namisaki, T. Akanahe, A. Mitoro and H. Yoshiji	2019	Rifaximin alleviates endotoxemia with improved intestinal hyperpermeability with partially modified fecal microbiota in cirrhotic patients.	excluded	duplicates
440	Kanagalingam, G., D. Park, B. Badal, A. Fagan, L. Thacker and J. S. Bajaj	2023	Quickstroop, an App-based strategy that takes <1 minute, predicts time to overt hepatic encephalopathy development and hospitalizations.	excluded	duplicates
441	Kanagalingam, G., D. Park, B. Badal, A. Fagan, L. Thacker and J. S. Bajaj	2023	Quickstroop, an App-based strategy that takes <1 minute, predicts time to overt hepatic encephalopathy development and hospitalizations.	excluded	duplicates
442	Kang, S. H., Y. B. Lee, J. H. Lee, J. Y. Nam, Y. Chang, H. Cho, J. J. Yoo, Y. Y. Cho, E. J. Cho, S. J. Yu, M. Y. Kim, Y. J. Kim, S. K. Baik and J. H. Yoon	2017	Rifaximin treatment is associated with reduced risk of cirrhotic complications and prolonged overall survival in patients experiencing hepatic encephalopathy.	excluded	duplicates
443	Kang, S. H., Y. B. Lee, J. H. Lee, J. Y. Nam, Y. Chang, H. Cho, J. J. Yoo, Y. Y. Cho, E. J. Cho, S. J. Yu, M. Y. Kim, Y. J. Kim, S. K. Baik and J. H. Yoon	2017	Rifaximin treatment is associated with reduced risk of cirrhotic complications and prolonged overall survival in patients experiencing hepatic encephalopathy.	excluded	duplicates
444	Khokhar, N., M. O. Qureshi, S. Ahmad, A. Ahmad, H. H. Khan, F. Shafqat and M. Salih	2015	Comparison of once a day rifaximin to twice a day dosage in the prevention of recurrence of hepatic encephalopathy in patients with chronic liver disease.	excluded	duplicates
445	Khokhar, N., M. O. Qureshi, S. Ahmad, A. Ahmad, H. H. Khan, F. Shafqat and M. Salih	2015	Comparison of once a day rifaximin to twice a day dosage in the prevention of recurrence of hepatic encephalopathy in patients with chronic liver disease.	excluded	duplicates
446	Khokhar, N., M. O. Qureshi, S. Ahmad, A. Ahmad, H. H. Khan, F. Shafqat and M. Salih	2015	Comparison of once a day rifaximin to twice a day dosage in the prevention of recurrence of hepatic encephalopathy in patients with chronic liver disease.	excluded	duplicates
447	Khungar, V. and F. Poordad	2012	Hepatic encephalopathy.	excluded	duplicates
448	Khungar, V. and F. Poordad	2012	Hepatic Encephalopathy.	excluded	duplicates
449	Khungar, V. and F. Poordad	2012	Management of overt hepatic encephalopathy.	excluded	duplicates
450	Khungar, V. and F. Poordad	2012	Management of Overt Hepatic Encephalopathy.	excluded	duplicates
451	Kimer, N., L. L. Gluud, R. W. Morris and M. Y. Morgan	2017	Rifaximin for the prevention and treatment of hepatic encephalopathy: A systematic review with meta-analyses of randomised controlled trials.	excluded	duplicates
452	Kimer, N., L. L. Gluud, R. W. Morris and M. Y. Morgan	2017	Rifaximin for the prevention and treatment of hepatic encephalopathy: A systematic review with meta-analyses of randomised controlled trials.	excluded	duplicates
453	Kimer, N., A. Krag, S. Møller, F. Bendtsen and L. L. Gluud	2014	Systematic review with meta-analysis: the effects of rifaximin in hepatic encephalopathy.	excluded	duplicates
454	Kimer, N., A. Krag, S. Møller, F. Bendtsen and L. L. Gluud	2014	Systematic review with meta-analysis: The effects of rifaximin in hepatic encephalopathy.	excluded	duplicates
455	Kimer, N., J. S. Pedersen, T. M. Busk, L. L. Gluud, L. Hobolth, A. Krag, S. Møller and F. Bendtsen	2017	Rifaximin has no effect on hemodynamics in decompensated cirrhosis: A randomized, double-blind, placebo-controlled trial.	excluded	duplicates
456	Kimer, N., J. S. Pedersen, T. M. Busk, L. L. Gluud, L. Hobolth, A. Krag, S. Møller and F. Bendtsen	2017	Rifaximin has no effect on hemodynamics in decompensated cirrhosis: A randomized, double-blind, placebo-controlled trial.	excluded	duplicates
457	Kimer, N., J. S. Pedersen, T. M. Busk, L. L. Gluud, L. Hobolth, A. Krag, S. Møller and F. Bendtsen	2017	Rifaximin has no effect on hemodynamics in decompensated cirrhosis: a randomized, double-blind, placebo-controlled trial.	excluded	duplicates
458	Kockerling, D., R. Nathwani, R. Forlano, P. Manousou, B. H. Mullish and A. Dhar	2019	Current and future pharmacological therapies for managing cirrhosis and its complications.	excluded	duplicates
459	Kockerling, D., R. Nathwani, R. Forlano, P. Manousou, B. H. Mullish and A. Dhar	2019	Current and future pharmacological therapies for managing cirrhosis and its complications.	excluded	duplicates
460	Kodali, S. and B. M. McGuire	2015	Diagnosis and Management of Hepatic Encephalopathy in Fulminant Hepatic Failure.	excluded	duplicates
461	Kodali, S. and B. M. McGuire	2015	Diagnosis and Management of Hepatic Encephalopathy in Fulminant Hepatic Failure.	excluded	duplicates
462	Kok, B., M. R. Foxton, C. Clough and D. L. Shawcross	2013	Rifaximin is an efficacious treatment for the Parkinsonian phenotype of hepatic encephalopathy.	excluded	duplicates
463	Kok, B., M. R. Foxton, C. Clough and D. L. Shawcross	2013	Rifaximin is an efficacious treatment for the parkinsonian phenotype of hepatic encephalopathy.	excluded	duplicates
464	Koo, H. L. and H. L. DuPont	2010	Rifaximin: a unique gastrointestinal-selective antibiotic for enteric diseases.	excluded	duplicates
465	Koo, H. L. and H. L. Dupont	2010	Rifaximin: A unique gastrointestinal-selective antibiotic for enteric diseases.	excluded	duplicates
466	Koretz, R. L.	2021	In patients having transjugular intrahepatic portosystemic shunt, rifaximin prevented overt hepatic encephalopathy.	excluded	duplicates
467	Koretz, R. L.	2021	In patients having transjugular intrahepatic portosystemic shunt, rifaximin prevented overt hepatic encephalopathy.	excluded	duplicates
468	Koretz, R. L.	2021	In patients having transjugular intrahepatic portosystemic shunt, rifaximin prevented overt hepatic encephalopathy.	excluded	duplicates
469	Kornerup, L. S., L. L. Gluud, H. Vilstrup and G. Dam	2018	Update on the Therapeutic Management of Hepatic Encephalopathy.	excluded	duplicates
470	Kornerup, L. S., L. L. Gluud, H. Vilstrup and G. Dam	2018	Update on the Therapeutic Management of Hepatic Encephalopathy.	excluded	duplicates
471	Kowdley, K. V., N. Reau, N. T. Pyrsopoulos, C. Allen, Z. Heimanson and A. J. Sanyal	2023	RIFAXIMIN PLUS LACTULOSE IS MORE EFFICACIOUS THAN LACTULOSE ALONE FOR THE PREVENTION OF OVERT HEPATIC ENCEPHALOPATHY (OHE) IN PATIENTS WITH OR WITHOUT ASCITES.	excluded	duplicates
472	Kowdley, K. V., N. Reau, N. T. Pyrsopoulos, C. Allen, Z. Heimanson and A. J. Sanyal	2023	RIFAXIMIN PLUS LACTULOSE IS MORE EFFICACIOUS THAN LACTULOSE ALONE FOR THE PREVENTION OF OVERT HEPATIC ENCEPHALOPATHY (OHE) IN PATIENTS WITH OR WITHOUT ASCITES.	excluded	duplicates
473	Kravetz, J. D., P. Varma, R. Hosseini, A. Thomas and M. D. Eder	2020	A Confusing Picture: Refractory Encephalopathy Complicating Nonalcoholic Steatohepatitis.	excluded	duplicates
474	Kravetz, J. D., P. Varma, R. Hosseini, A. Thomas and M. D. Eder	2020	A Confusing Picture: Refractory Encephalopathy Complicating Nonalcoholic Steatohepatitis.	excluded	duplicates
475	Kubota, K., H. Uojima, X. Shao, S. Iwasaki, H. Hidaka, N. Wada, T. Nakazawa, A. Shibuya, M. Kako and W. Koizumi	2022	Additional L-Carnitine Reduced the Risk of Hospitalization in Patients with Overt Hepatic Encephalopathy on Rifaximin.	excluded	duplicates
476	Kubota, K., H. Uojima, X. Shao, S. Iwasaki, H. Hidaka, N. Wada, T. Nakazawa, A. Shibuya, M. Kako and W. Koizumi	2022	Additional L-Carnitine Reduced the Risk of Hospitalization in Patients with Overt Hepatic Encephalopathy on Rifaximin.	excluded	duplicates
477	Kubota, K., H. Uojima, X. Shao, S. Iwasaki, H. Hidaka, N. Wada, T. Nakazawa, A. Shibuya, M. Kako and W. Koizumi	2022	Additional L-Carnitine Reduced the Risk of Hospitalization in Patients with Overt Hepatic Encephalopathy on Rifaximin.	excluded	duplicates
478	Kumar Lunia, M., P. Sharma, B. Chander Sharma and S. Kumar Sarin	2012	A double blind randomised controlled trial comparing rifaximin plus lactulose with lactulose alone in treatment of hepatic encephalopathy.	excluded	duplicates
479	Kumar Lunia, M., P. Sharma, B. Chander Sharma and S. Kumar Sarin	2012	A double blind randomised controlled trial comparing rifaximin plus lactulose with lactulose alone in treatment of hepatic encephalopathy.	excluded	duplicates
480	Labenz, C., C. C. Adarkwah, M. A. Wörns, S. Miehlke, W. P. Hofmann, P. Buggisch, P. R. Galle, T. Frieling and J. Labenz	2020	Management of hepatic encephalopathy in Germany: a survey among physicians.	excluded	duplicates
481	Labenz, C., C. C. Adarkwah, M. A. Wörns, S. Miehlke, W. P. Hofmann, P. Buggisch, P. R. Galle, T. Frieling and J. Labenz	2020	Management of hepatic encephalopathy in Germany: A survey among physicians.	excluded	duplicates
482	Landis, C. S., M. Ghabril, V. Rustgi, A. M. Di Bisceglie, B. Maliakkal, D. C. Rockey, J. M. Vierling, J. Bajaj, R. Rowell, M. Santoro, A. Enriquez, M. Jurek, M. Mokhtarani, D. F. Coakley and B. F. Scharschmidt	2016	Prospective Multicenter Observational Study of Overt Hepatic Encephalopathy.	excluded	duplicates
483	Landis, C. S., M. Ghabril, V. Rustgi, A. M. Di Bisceglie, B. Maliakkal, D. C. Rockey, J. M. Vierling, J. Bajaj, R. Rowell, M. Santoro, A. Enriquez, M. Jurek, M. Mokhtarani, D. F. Coakley and B. F. Scharschmidt	2016	Prospective Multicenter Observational Study of Overt Hepatic Encephalopathy.	excluded	duplicates
484	Lauridsen, M. M., J. Gram, O. B. S. De Muckadell and H. Vilstrup	2018	The continuous reaction time test for minimal hepatic encephalopathy validated by a randomized controlled multimodal intervention.	excluded	duplicates
485	Lauridsen, M. M., J. Gram, O. B. S. De Muckadell and H. Vilstrup	2018	The continuous reaction time test for minimal hepatic encephalopathy validated by a randomized controlled multimodal intervention.	excluded	duplicates
486	Lauridsen, M. M., J. Gram, H. Vilstrup and O. B. S. De Muckadell	2017	The continuous reaction times test for minimal hepatic encephalopathy validated by a randomized controlled multimodal intervention.	excluded	duplicates
487	Lauridsen, M. M., J. Gram, H. Vilstrup and O. B. S. De Muckadell	2017	The continuous reaction times test for minimal hepatic encephalopathy validated by a randomized controlled multimodal intervention.	excluded	duplicates
488	Lauridsen, M. M., S. Mikkelsen, T. Svensson, J. Holm, C. Klüver, J. Gram, H. Vilstrup and O. B. Schaffalitzky De Muckadell	2017	The continuous reaction time test for minimal hepatic encephalopathy validated by a randomized controlled multi-modal intervention - A pilot study.	excluded	duplicates
489	Lauridsen, M. M., S. Mikkelsen, T. Svensson, J. Holm, C. Klüver, J. Gram, H. Vilstrup and O. B. Schaffalitzky de Muckadell	2017	The continuous reaction time test for minimal hepatic encephalopathy validated by a randomized controlled multi-modal intervention-A pilot study.	excluded	duplicates
490	Lawrence, K. R. and J. A. Klee	2008	Rifaximin for the treatment of hepatic encephalopathy.	excluded	duplicates
491	Lawrence, K. R. and J. A. Klee	2008	Rifaximin for the treatment of hepatic encephalopathy.	excluded	duplicates
492	Leevy, C. B. and J. A. Phillips	2007	Hospitalizations during the use of rifaximin versus lactulose for the treatment of hepatic encephalopathy.	excluded	duplicates
493	Leevy, C. B. and J. A. Phillips	2007	Hospitalizations during the use of rifaximin versus lactulose for the treatment of hepatic encephalopathy.	excluded	duplicates
494	Leise, M. D., J. J. Poterucha, P. S. Kamath and W. R. Kim	2014	Management of hepatic encephalopathy in the hospital.	excluded	duplicates
495	Leise, M. D., J. J. Poterucha, P. S. Kamath and W. R. Kim	2014	Management of hepatic encephalopathy in the hospital.	excluded	duplicates
496	Liang, A., S. Brar, M. Almaghrabi, M. Q. Khan, K. Qumosani and A. Teriaky	2023	Primary prevention of hepatic encephalopathy post-TIPS: A systematic review and meta-analysis.	excluded	duplicates
497	Liang, A., S. Brar, M. Almaghrabi, M. Q. Khan, K. Qumosani and A. Teriaky	2023	Primary prevention of hepatic encephalopathy post-TIPS: A systematic review and meta-analysis.	excluded	duplicates
498	Lidbury, J. A., A. K. Cook and J. M. Steiner	2016	Hepatic encephalopathy in dogs and cats.	excluded	duplicates
499	Lidbury, J. A., A. K. Cook and J. M. Steiner	2016	Hepatic encephalopathy in dogs and cats.	excluded	duplicates
500	Loguercio, C., A. Federico, V. De Girolamo, A. Ferrieri and C. Del Vecchio Blanco	2003	Cyclic treatment of chronic hepatic encephalopathy with rifaximin. Results of a double-blind clinical study.	excluded	duplicates
501	Loguercio, C., A. Federico, V. De Girolamo, A. Ferrieri and C. Del Vecchio Blanco	2003	Cyclic treatment of chronic hepatic encephalopathy with rifaximin. Results of a double-blind clinical study.	excluded	duplicates
502	Louissaint, J., K. Grzyb, L. Bashaw, R. A. Mohammad, N. D. Parikh and E. B. Tapper	2022	An Electronic Decision Support Intervention Reduces Readmissions for Patients With Cirrhosis.	excluded	duplicates
503	Louissaint, J., K. Grzyb, L. Bashaw, R. A. Mohammad, N. D. Parikh and E. B. Tapper	2022	An Electronic Decision Support Intervention Reduces Readmissions for Patients with Cirrhosis.	excluded	duplicates
504	Lunia, M. K., B. C. Sharma, P. Sharma and S. K. Sarin	2013	A randomised double blind controlled trial comparing rifaximin plus lactulose with lactulose alone in treatment of hepatic encephalopathy.	excluded	duplicates
505	Lunia, M. K., B. C. Sharma, P. Sharma and S. K. Sarin	2013	A randomised double blind controlled trial comparing rifaximin plus lactulose with lactulose alone in treatment of hepatic encephalopathy.	excluded	duplicates
506	Lv, X. Y., H. G. Ding, J. F. Zheng, C. L. Fan and L. Li	2020	Rifaximin improves survival in cirrhotic patients with refractory ascites: A real-world study.	excluded	duplicates
507	Lv, X. Y., H. G. Ding, J. F. Zheng, C. L. Fan and L. Li	2020	Rifaximin improves survival in cirrhotic patients with refractory ascites: A real-world study.	excluded	duplicates
508	Lyon, K. C., E. Likar, J. L. Martello and M. Regier	2017	Retrospective cross-sectional pilot study of rifaximin dosing for the prevention of recurrent hepatic encephalopathy.	excluded	duplicates
509	Lyon, K. C., E. Likar, J. L. Martello and M. Regier	2017	Retrospective cross-sectional pilot study of rifaximin dosing for the prevention of recurrent hepatic encephalopathy.	excluded	duplicates
510	Maclayton, D. O. and A. Eaton-Maxwell	2009	Rifaximin for treatment of hepatic encephalopathy.	excluded	duplicates
511	Maclayton, D. O. and A. Eaton-Maxwell	2009	Rifaximin for treatment of hepatic encephalopathy.	excluded	duplicates
512	Maharshi, S., B. C. Sharma, S. Srivastava and A. Jindal	2014	Prophylaxis of hepatic encephalopathy in acute variceal bleed in patients with cirrhosis: An open label randomized controlled trial of lactulose versus rifaximin.	excluded	duplicates
513	Maharshi, S., B. C. Sharma, S. Srivastava and A. Jindal	2014	Prophylaxis of hepatic encephalopathy in acute variceal bleed in patients with cirrhosis: An open label randomized controlled trial of lactulose versus rifaximin.	excluded	duplicates
514	Maharshi, S., B. C. Sharma, S. Srivastava and A. Jindal	2014	Prophylaxis of hepatic encephalopathy in acute variceal bleed in patients with cirrhosis: an open label randomized controlled trial of lactulose versus rifaximin.	excluded	duplicates
515	Maharshi, S., B. C. Sharma, S. Srivastava and A. Jindal	2014	Prophylaxis of hepatic encephalopathy in acute variceal bleed in patients with cirrhosis: an open label randomized controlled trial of lactulose versus rifaximin.	excluded	duplicates
516	Maharshi, S., B. C. Sharma, S. Srivastava and A. Jindal	2015	Randomised controlled trial of lactulose versus rifaximin for prophylaxis of hepatic encephalopathy in patients with acute variceal bleed.	excluded	duplicates
517	Maharshi, S., B. C. Sharma, S. Srivastava and A. Jindal	2015	Randomised controlled trial of lactulose versus rifaximin for prophylaxis of hepatic encephalopathy in patients with acute variceal bleed.	excluded	duplicates
518	Mahpour, N. Y., L. Pioppo-Phelan, M. Reja, A. Tawadros and V. K. Rustgi	2020	Pharmacologic Management of Hepatic Encephalopathy.	excluded	duplicates
519	Mahpour, N. Y., L. Pioppo-Phelan, M. Reja, A. Tawadros and V. K. Rustgi	2020	Pharmacologic Management of Hepatic Encephalopathy.	excluded	duplicates
520	Majeed, A., M. W. Butt and H. A. Aziz	2018	A comparison of rifaximin with placebo for the treatment of hepatic encephalopathy.	excluded	duplicates
521	Majeed, A., M. W. Butt and H. A. Aziz	2018	A comparison of rifaximin with placebo for the treatment of hepatic encephalopathy.	excluded	duplicates
522	Mangas-Losada, A., R. García-García, P. Leone, M. P. Ballester, A. Cabrera-Pastor, A. Urios, J. J. Gallego, J. J. Martínez-Pretel, C. Giménez-Garzó, F. Revert, D. Escudero-García, J. Tosca, M. P. Ríos, C. Montón, L. Durbán, L. Aparicio, C. Montoliu and V. Felipo	2019	Selective improvement by rifaximin of changes in the immunophenotype in patients who improve minimal hepatic encephalopathy.	excluded	duplicates
523	Mangas-Losada, A., R. García-García, P. Leone, M. P. Ballester, A. Cabrera-Pastor, A. Urios, J. J. Gallego, J. J. Martínez-Pretel, C. Giménez-Garzó, F. Revert, D. Escudero-García, J. Tosca, M. P. Ríos, C. Montón, L. Durbán, L. Aparicio, C. Montoliu and V. Felipo	2019	Selective improvement by rifaximin of changes in the immunophenotype in patients who improve minimal hepatic encephalopathy.	excluded	duplicates
524	Mantry, P. S., A. Mehta and R. Graydon	2014	Efficacy and tolerability of rifaximin in combination with lactulose in end-stage liver disease patients with MELD greater than 20: a single center experience.	excluded	duplicates
525	Mantry, P. S., A. Mehta and R. Graydon	2014	Efficacy and tolerability of rifaximin in combination with lactulose in end-stage liver disease patients with MELD greater than 20: A single center experience.	excluded	duplicates
526	Mantry, P. S. and S. Munsaf	2010	Rifaximin for the treatment of hepatic encephalopathy.	excluded	duplicates
527	Mantry, P. S. and S. Munsaf	2010	Rifaximin for the treatment of hepatic encephalopathy.	excluded	duplicates
528	Manzhaliy, E. G., O. V. Virchenko, T. M. Falaleyeva and O. G. Kuryk	2016	MОRPHOLOGICAL HEPATIC CHANGES IN RATS WHILE CCL(4) —ІNDUCED CIRRHOSIS AND HEPATIC ENCEPHALOPATHY ON BACKGROUND OF TREATMENT.	excluded	duplicates
529	Manzhaliy, E. G., O. V. Virchenko, T. M. Falaleyeva and O. G. Kuryk	2016	[MОRPHOLOGICAL HEPATIC CHANGES IN RATS WHILE CCL(4) —ІNDUCED CIRRHOSIS AND HEPATIC ENCEPHALOPATHY ON BACKGROUND OF TREATMENT].	excluded	duplicates
530	Marchese, A., A. Salerno, A. Pesce, E. A. Debbia and G. C. Schito	2000	In vitro activity of rifaximin, metronidazole and vancomycin against Clostridium difficile and the rate of selection of spontaneously resistant mutants against representative anaerobic and aerobic bacteria, including ammonia-producing species.	excluded	duplicates
531	Marchese, A., A. Salerno, A. Pesce, E. A. Debbia and G. C. Schito	2000	In vitro activity of rifaximin, metronidazole and vancomycin against Clostridium difficile and the rate of selection of spontaneously resistant mutants against representative anaerobic and aerobic bacteria, including ammonia-producing species.	excluded	duplicates
532	Martel-Laferrière, V., C. Homberger, K. Bichoupan and D. T. Dieterich	2014	MELD score and antibiotics use are predictors of length of stay in patients hospitalized with hepatic encephalopathy.	excluded	duplicates
533	Martel-Laferrière, V., C. Homberger, K. Bichoupan and D. T. Dieterich	2014	MELD score and antibiotics use are predictors of length of stay in patients hospitalized with hepatic encephalopathy.	excluded	duplicates
534	Mas, A., J. Rodés, L. Sunyer, L. Rodrigo, R. Planas, V. Vargas, L. Castells, D. Rodríguez-Martínez, C. Fernández-Rodríguez, I. Coll and A. Pardo	2003	Comparison of rifaximin and lactitol in the treatment of acute hepatic encephalopathy: results of a randomized, double-blind, double-dummy, controlled clinical trial.	excluded	duplicates
535	Mas, A., J. Rodés, L. Sunyer, L. Rodrigo, R. Planas, V. Vargas, L. Castells, D. Rodríguez-Martínez, C. Fernández-Rodríguez, I. Coll and A. Pardo	2003	Comparison of rifaximin and lactitol in the treatment of acute hepatic encephalopathy: Results of a randomized, double-blind, double-dummy, controlled clinical trial.	excluded	duplicates
536	Massa, P., E. Vallerino and M. Dodero	1993	Treatment of hepatic encephalopathy with rifaximin: Double blind, double dummy study versus lactulose.	excluded	duplicates
537	Massa, P., E. Vallerino and M. Dodero	1993	Treatment of hepatic encephalopathy with rifaximin: double blind, double dummy study versus lactulose.	excluded	duplicates
538	Mekky, M. A., A. R. Riad, M. A. Gaber, M. O. Abdel-Malek and Y. M. Swifee	2018	Rifaximin versus metronidazole in management of acute episode of hepatic encephalopathy: An open labeled randomized clinical trial.	excluded	duplicates
539	Mekky, M. A., A. R. Riad, M. A. Gaber, M. O. Abdel-Malek and Y. M. Swifee	2018	Rifaximin versus metronidazole in management of acute episode of hepatic encephalopathy: An open labeled randomized clinical trial.	excluded	duplicates
540	Mekky, M. A., A. R. Riad, M. A. Gaber, M. O. Abdel-Malek and Y. M. Swifee	2018	Rifaximin versus metronidazole in management of acute episode of hepatic encephalopathy: an open labeled randomized clinical trial.	excluded	duplicates
541	Miglio, F., D. Valpiani, S. R. Rossellini and A. Ferrieri	1997	Rifaximin, a non-absorbable rifamycin, for the treatment of hepatic encephalopathy. A double-blind, randomised trial.	excluded	duplicates
542	Miglio, F., D. Valpiani, S. R. Rossellini and A. Ferrieri	1997	Rifaximin, a non-absorbable rifamycin, for the treatment of hepatic encephalopathy. A double-blind, randomised trial.	excluded	duplicates
543	Misel, M. L., R. G. Gish, H. Patton and M. Mendler	2013	Sodium benzoate for treatment of hepatic encephalopathy.	excluded	duplicates
544	Misel, M. L., R. G. Gish, H. Patton and M. Mendler	2013	Sodium benzoate for treatment of hepatic encephalopathy.	excluded	duplicates
545	Mohammad, R. A., R. E. Regal and C. Alaniz	2012	Combination therapy for the treatment and prevention of hepatic encephalopathy.	excluded	duplicates
546	Mohammad, R. A., R. E. Regal and C. Alaniz	2012	Combination therapy for the treatment and prevention of hepatic encephalopathy.	excluded	duplicates
547	Mohammed, F.	2009	Alcoholic hepatitis.	excluded	duplicates
548	Mohammed, F.	2009	Alcoholic hepatitis.	excluded	duplicates
549	Moran, S., M. López-Sánchez, M. D. P. Milke-García and G. Rodríguez-Leal	2021	Current approach to treatment of minimal hepatic encephalopathy in patients with liver cirrhosis.	excluded	duplicates
550	Moran, S., M. López-Sánchez, M. D. P. Milke-García and G. Rodríguez-Leal	2021	Current approach to treatment of minimal hepatic encephalopathy in patients with liver cirrhosis.	excluded	duplicates
551	Moran, S., M. López-Sánchez, M. d. P. Milke-García and G. Rodríguez-Leal	2021	Current approach to treatment of minimal hepatic encephalopathy in patients with liver cirrhosis.	excluded	duplicates
552	Morillas, R. M., M. Sala and R. Planas	2014	Prevention of hepatic encephalopathy.	excluded	duplicates
553	Morillas, R. M., M. Sala and R. Planas	2014	[Prevention of hepatic encephalopathy].	excluded	duplicates
554	Muhammad, N., M. A. R. Khan and A. Hussain	2016	Role of Rifaximin in preventing the recurrence of hepatic encephalopathy in patients with chronic liver disease.	excluded	duplicates
555	Muhammad, N., M. A. R. Khan and A. Hussain	2016	Role of Rifaximin in preventing the recurrence of hepatic encephalopathy in patients with chronic liver disease.	excluded	duplicates
556	Mullen, K. and R. Prakash	2010	Rifaximin for the treatment of hepatic encephalopathy.	excluded	duplicates
557	Mullen, K. and R. Prakash	2010	Rifaximin for the treatment of hepatic encephalopathy.	excluded	duplicates
558	Mullen, K. D., R. K. Ghanta and B. S. Putka	2006	Prevention of first overt episode of hepatic encephalopathy after TIPS: no easy task.	excluded	duplicates
559	Mullen, K. D., R. K. Ghanta and B. S. Putka	2006	Prevention of first overt episode of hepatic encephalopathy after TIPS: No easy task.	excluded	duplicates
560	Mullen, K. D., A. J. Sanyal, N. M. Bass, F. Poordad, S. Huang, K. Merchant, E. Bortey and W. P. Forbes	2012	The long term efficacy and safety of rifaximin in the maintenance of remission from overt hepatic encephalopathy in cirrhotic patients.	excluded	duplicates
561	Mullen, K. D., A. J. Sanyal, N. M. Bass, F. Poordad, S. Huang, K. Merchant, E. Bortey and W. P. Forbes	2012	The long term efficacy and safety of rifaximin in the maintenance of remission from overt hepatic encephalopathy in cirrhotic patients.	excluded	duplicates
562	Mullen, K. D., A. J. Sanyal, N. M. Bass, F. F. Poordad, M. Y. Sheikh, R. T. Frederick, E. Bortey and W. P. Forbes	2014	Rifaximin is safe and well tolerated for long-term maintenance of remission from overt hepatic encephalopathy.	excluded	duplicates
563	Mullen, K. D., A. J. Sanyal, N. M. Bass, F. F. Poordad, M. Y. Sheikh, R. T. Frederick, E. Bortey and W. P. Forbes	2014	Rifaximin Is Safe and Well Tolerated for Long-term Maintenance of Remission From Overt Hepatic Encephalopathy.	excluded	duplicates
564	Mullen, K. D., A. J. Sanyal, N. M. Bass, F. F. Poordad, M. Y. Sheikh, R. T. Frederick, E. Bortey and W. P. Forbes	2014	Rifaximin Is Safe and Well Tolerated for Long-term Maintenance of Remission From Overt Hepatic Encephalopathy.	excluded	duplicates
565	Mullen, K. D., A. J. Sanyal, N. M. Bass, F. F. Poordad, M. Y. Sheikh, R. T. Frederick, E. Bortey and W. P. Forbes	2014	Rifaximin is safe and well tolerated for long-term maintenance of remission from overt hepatic encephalopathy.	excluded	duplicates
566	Nakai, M., G. Suda, K. Ogawa, S. Yoshida, S. Hosoda, A. Kubo, Y. Tokuchi, T. Kitagataya, R. Yamada, T. Shigesawa, M. Ohara, T. Sho, K. Morikawa and N. Sakamoto	2022	Efficacy of rifaximin against covert hepatic encephalopathy and hyperammonemia in Japanese patients.	excluded	duplicates
567	Nakai, M., G. Suda, K. Ogawa, S. Yoshida, S. Hosoda, A. Kubo, Y. Tokuchi, T. Kitagataya, R. Yamada, T. Shigesawa, M. Ohara, T. Sho, K. Morikawa and N. Sakamoto	2022	Efficacy of rifaximin against covert hepatic encephalopathy and hyperammonemia in Japanese patients.	excluded	duplicates
568	Nardelli, S., S. Gioia, K. Mullen, J. Bajaj and O. Riggio	2016	Hepatic encephalopathy is associated with persistent cognitive deficits despite adequate medical treatment: A multi-center, international study.	excluded	duplicates
569	Nardelli, S., S. Gioia, K. Mullen, J. Bajaj and O. Riggio	2016	Hepatic encephalopathy is associated with persistent cognitive deficits despite adequate medical treatment: a multi-center, international study.	excluded	duplicates
570	Nawaz, A., A. Ghafoor, A. Khan and H. Ullah	2015	Rifaximin versus placebo in reducing the risk of clinically overt hepatic encephalopathy recurrence in patients having cirrhosis of liver.	excluded	duplicates
571	Nawaz, A., A. Ghafoor, A. Khan and H. Ullah	2015	Rifaximin versus placebo in reducing the risk of clinically overt hepatic encephalopathy recurrence in patients having cirrhosis of liver.	excluded	duplicates
572	Nawaz, K., M. Rizwan, A. Aslam, A. Maqsood, F. Aslam and M. A. Alam	2022	Comparison Of The Standard Therapy Versus Add-On Zinc Therapy For The Management Of Hepatic Encephalopathy.	excluded	duplicates
573	Nawaz, K., M. Rizwan, A. Aslam, A. Maqsood, F. Aslam and M. A. Alam	2022	Comparison Of The Standard Therapy Versus Add-On Zinc Therapy For The Management Of Hepatic Encephalopathy.	excluded	duplicates
574	Nct	2012	L-ornithine L-aspartate in Overt Hepatic Encephalopathy.	excluded	duplicates
575	Nct	2012	L-ornithine L-aspartate in Overt Hepatic Encephalopathy.	excluded	duplicates
576	Neff, G.	2010	Factors affecting compliance and persistence with treatment for hepatic encephalopathy.	excluded	duplicates
577	Neff, G.	2010	Factors affecting compliance and persistence with treatment for hepatic encephalopathy.	excluded	duplicates
578	Neff, G.	2010	Pharmacoeconomics of hepatic encephalopathy.	excluded	duplicates
579	Neff, G.	2010	Pharmacoeconomics of hepatic encephalopathy.	excluded	duplicates
580	Neff, G., C. B. Leevy, T. Frederick, K. Merchant, S. Huang, A. L. Shaw and W. P. Forbes	2009	Rifaximin reduces the risk of hospitalizations in patients with previous episodes of hepatic encephalopathy: Results from a phase 3 placebo-controlled trial.	excluded	duplicates
581	Neff, G., C. B. Leevy, T. Frederick, K. Merchant, S. Huang, A. L. Shaw and W. P. Forbes	2009	Rifaximin reduces the risk of hospitalizations in patients with previous episodes of hepatic encephalopathy: results from a phase 3 placebo-controlled trial.	excluded	duplicates
582	Neff, G. W., A. C. Barrett, E. Bortey, C. Paterson and W. P. Forbes	2013	Efficacy and tolerability of rifaximin in hepatitis C patients with recurrent hepatic encephalopathy.	excluded	duplicates
583	Neff, G. W., A. C. Barrett, E. Bortey, C. Paterson and W. P. Forbes	2013	Efficacy and tolerability of rifaximin in hepatitis C patients with recurrent hepatic encephalopathy.	excluded	duplicates
584	Neff, G. W., S. L. Flamm, K. D. Mullen, A. C. Barrett, E. Bortey, C. Paterson and W. P. Forbes	2013	Improved outcomes in hepatic encephalopathy using rifaximin monotherapy compared to rifaximin and lactulose combination therapy.	excluded	duplicates
585	Neff, G. W., S. L. Flamm, K. D. Mullen, A. C. Barrett, E. Bortey, C. Paterson and W. P. Forbes	2013	Improved outcomes in hepatic encephalopathy using rifaximin monotherapy compared to rifaximin and lactulose combination therapy.	excluded	duplicates
586	Neff, G. W., M. Jones, T. Broda, M. Jonas, R. Ravi, D. Novick, T. E. Kaiser and N. Kemmer	2012	Durability of rifaximin response in hepatic encephalopathy.	excluded	duplicates
587	Neff, G. W., M. Jones, T. Broda, M. Jonas, R. Ravi, D. Novick, T. E. Kaiser and N. Kemmer	2012	Durability of rifaximin response in hepatic encephalopathy.	excluded	duplicates
588	Neff, G. W., M. Jones, M. Jonas, R. Ravinuthala, D. Novick, T. E. Kaiser and N. Kemmer	2013	Lack of Clostridium difficile infection in patients treated with rifaximin for hepatic encephalopathy: a retrospective analysis.	excluded	duplicates
589	Neff, G. W., M. Jones, M. Jonas, R. Ravinuthala, D. Novick, T. E. Kaiser and N. Kemmer	2013	Lack of clostridium difficile infection in patients treated with rifaximin for hepatic encephalopathy: A retrospective analysis.	excluded	duplicates
590	Neff, G. W., N. Kemmer, V. C. Zacharias, T. Kaiser, C. Duncan, R. McHenry, M. Jonas, D. Novick, C. Williamson, K. Hess, M. Thomas and J. Buell	2006	Analysis of hospitalizations comparing rifaximin versus lactulose in the management of hepatic encephalopathy.	excluded	duplicates
591	Neff, G. W., N. Kemmer, V. C. Zacharias, T. Kaiser, C. Duncan, R. McHenry, M. Jonas, D. Novick, C. Williamson, K. Hess, M. Thomas and J. Buell	2006	Analysis of Hospitalizations Comparing Rifaximin Versus Lactulose in the Management of Hepatic Encephalopathy.	excluded	duplicates
592	NM, B., M. KD and S. A	2010	利福昔明:有效维持肝性脑病缓解.	excluded	duplicates
593	NM, B., M. KD and S. A	2010	利福昔明:有效维持肝性脑病缓解.	excluded	duplicates
594	NM, B., M. KD and S. A	2010	利福昔明:有效维持肝性脑病缓解.	excluded	duplicates
595	Oey, R., L. E. M. Buck, N. Erler, H. Van Buuren and R. De Man	2019	The efficacy and safety of rifaximin-a: a 2-year observational study of overt hepatic encephalopathy.	excluded	duplicates
596	Oey, R., L. E. M. Buck, N. Erler, H. Van Buuren and R. De Man	2019	The efficacy and safety of rifaximin-a: a 2-year observational study of overt hepatic encephalopathy.	excluded	duplicates
597	Oey, R. C., L. E. M. Buck, N. S. Erler, H. R. van Buuren and R. A. de Man	2019	The efficacy and safety of rifaximin-α: a 2-year observational study of overt hepatic encephalopathy.	excluded	duplicates
598	Oey, R. C., L. E. M. Buck, N. S. Erler, H. R. van Buuren and R. A. de Man	2019	The efficacy and safety of rifaximin-α: a 2-year observational study of overt hepatic encephalopathy.	excluded	duplicates
599	Orr, J. G., C. J. Currie, E. Berni, A. Goel, K. J. Moriarty, A. Sinha, F. Gordon, A. Dethier, J. F. Dillon, K. Clark, P. Richardson, P. Middleton, V. Patel, D. Shawcross, H. Preedy, R. J. Aspinall and M. Hudson	2016	The impact on hospital resource utilisation of treatment of hepatic encephalopathy with rifaximin-α.	excluded	duplicates
600	Orr, J. G., C. J. Currie, E. Berni, A. Goel, K. J. Moriarty, A. Sinha, F. Gordon, A. Dethier, J. F. Dillon, K. Clark, P. Richardson, P. Middleton, V. Patel, D. Shawcross, H. Preedy, R. J. Aspinall and M. Hudson	2016	The impact on hospital resource utilisation of treatment of hepatic encephalopathy with rifaximin-α.	excluded	duplicates
601	Paik, Y. H., K. S. Lee, K. H. Han, K. H. Song, M. H. Kim, B. S. Moon, S. H. Ahn, S. J. Lee, H. J. Park, D. K. Lee, C. Y. Chon, S. I. Lee and Y. M. Moon	2005	Comparison of rifaximin and lactulose for the treatment of hepatic encephalopathy: a prospective randomized study.	excluded	duplicates
602	Paik, Y. H., K. S. Lee, K. H. Han, K. H. Song, M. H. Kim, B. S. Moon, S. H. Ahn, S. J. Lee, H. J. Park, D. K. Lee, C. Y. Chon, S. I. Lee and Y. M. Moon	2005	Comparison of rifaximin and lactulose for the treatment of hepatic encephalopathy: A prospective randomized study.	excluded	duplicates
603	Pandey, S. R., P. Vijay, R. Khanna, B. B. Raghuvanshi, V. Sood and S. Alam	2019	Randomised controlled trial to compare the efficacy and safety of sodium benzoate versus standard medical therapy in children with chronic liver disease.	excluded	duplicates
604	Pandey, S. R., P. Vijay, R. Khanna, B. B. Raghuvanshi, V. Sood and S. Alam	2019	Randomised controlled trial to compare the efficacy and safety of sodium benzoate versus standard medical therapy in children with chronic liver disease.	excluded	duplicates
605	Pant, S., M. Dwivedi, S. P. Misra, S. Narang and K. Sharma	2011	Minimal hepatic encephalopathy: Effect of rifaximin, probiotics and L-ornithine L-aspartate.	excluded	duplicates
606	Pant, S., M. Dwivedi, S. P. Misra, S. Narang and K. Sharma	2011	Minimal hepatic encephalopathy: effect of rifaximin, probiotics and L-ornithine L-aspartate.	excluded	duplicates
607	Pant, S., K. Sharma, S. P. Misra, M. Dwivedi, S. Narang, K. Mishra and R. Kumar	2013	Effect of rifaximin, probiotics and L-ornithine L-aspartate on minimal hepatic rncephalopathy: A case control study.	excluded	duplicates
608	Pant, S., K. Sharma, S. P. Misra, M. Dwivedi, S. Narang, K. Mishra and R. Kumar	2013	Effect of rifaximin, probiotics and L-ornithine L-aspartate on minimal hepatic rncephalopathy: A case control study.	excluded	duplicates
609	Parini, P., A. Cipolla, M. Ronchi, A. Salzetta, G. Mazzella and E. Roda	1992	Effect of rifaximin and paromomycin in the treatment of portal-systemic encephalopathy.	excluded	duplicates
610	Parini, P., A. Cipolla, M. Ronchi, A. Salzetta, G. Mazzella and E. Roda	1992	Effect of rifaximin and paromomycin in the treatment of portal-systemic encephalopathy.	excluded	duplicates
611	Patel, A., Y. Li, C. Minacapelli, C. Catalano and V. Rustgi	2023	Administration of Lactulose, Rifaximin, or combination therapy for hepatic encephalopathy is associated with a reduction in gastrointestinal cancers.	excluded	duplicates
612	Patel, A., Y. Li, C. Minacapelli, C. Catalano and V. Rustgi	2023	Administration of Lactulose, Rifaximin, or combination therapy for hepatic encephalopathy is associated with a reduction in gastrointestinal cancers.	excluded	duplicates
613	Patel, A. S., E. M. Supan and S. N. Ali	2013	Toxic epidermal necrolysis associated with rifaximin.	excluded	duplicates
614	Patel, A. S., E. M. Supan and S. N. Ali	2013	Toxic epidermal necrolysis associated with rifaximin.	excluded	duplicates
615	Patel, V. C., S. Lee, M. J. W. McPhail, K. Da Silva, S. Guilly, A. Zamalloa, E. Witherden, S. Støy, G. K. Manakkat Vijay, N. Pons, N. Galleron, X. Huang, S. Gencer, M. Coen, T. H. Tranah, J. A. Wendon, K. D. Bruce, E. Le Chatelier, S. D. Ehrlich, L. A. Edwards, S. Shoaie and D. L. Shawcross	2022	Rifaximin-α reduces gut-derived inflammation and mucin degradation in cirrhosis and encephalopathy: RIFSYS randomised controlled trial.	excluded	duplicates
616	Patel, V. C., S. Lee, M. J. W. McPhail, K. Da Silva, S. Guilly, A. Zamalloa, E. Witherden, S. Støy, G. K. Manakkat Vijay, N. Pons, N. Galleron, X. Huang, S. Gencer, M. Coen, T. H. Tranah, J. A. Wendon, K. D. Bruce, E. Le Chatelier, S. D. Ehrlich, L. A. Edwards, S. Shoaie and D. L. Shawcross	2022	Rifaximin-α reduces gut-derived inflammation and mucin degradation in cirrhosis and encephalopathy: RIFSYS randomised controlled trial.	excluded	duplicates
617	Patel, V. C. and D. L. Shawcross	2015	A placebo controlled single centre double blind randomised trial to investigate the efficacy of rifaximin in improving systemic inflammation and neutrophil malfunction in patients with cirrhosis and chronic hepatic encephalopathy ('rifsys').	excluded	duplicates
618	Patel, V. C. and D. L. Shawcross	2015	A placebo controlled single centre double blind randomised trial to investigate the efficacy of rifaximin in improving systemic inflammation and neutrophil malfunction in patients with cirrhosis and chronic hepatic encephalopathy ('rifsys').	excluded	duplicates
619	Pawar, V., N. Sonthalia, P. Rathi, Q. Contractor, R. Surude, S. Jain, A. Mohite and S. Chandnani	2016	Prospective randomized study of effect of lactulose or rifaximin or placebo in minimal hepatic ncephalopathy.	excluded	duplicates
620	Pawar, V., N. Sonthalia, P. Rathi, Q. Contractor, R. Surude, S. Jain, A. Mohite and S. Chandnani	2016	Prospective randomized study of effect of lactulose or rifaximin or placebo in minimal hepatic ncephalopathy.	excluded	duplicates
621	Pedretti, G., C. Calzetti, G. Missale and F. Fiaccadori	1991	Rifaximin versus neomycin on hyperammoniemia in chronic portal systemic encephalopathy of cirrhotics. A double-blind, randomized trial.	excluded	duplicates
622	Pedretti, G., C. Calzetti, G. Missale and F. Fiaccadori	1991	Rifaximin versus neomycin on hyperammoniemia in chronic portal systemic encephalopathy of cirrhotics. A double-blind, randomized trial.	excluded	duplicates
623	Pedretti, G., C. Calzetti, G. Missale and F. Fiaccadori	1991	Rifaximin versus neomycin on hyperammoniemia in chronic portal systemic encephalopathy of cirrhotics. A double-blind, randomized trial.	excluded	duplicates
624	Praharaj, D.	2018	Randomized control trial of rifaximin and norfloxacin in primary and secondary prophylaxis of spontaneous bacterial peritonitis (SBP) in cirrhotic patients.	excluded	duplicates
625	Praharaj, D.	2018	Randomized control trial of rifaximin and norfloxacin in primary and secondary prophylaxis of spontaneous bacterial peritonitis (SBP) in cirrhotic patients.	excluded	duplicates
626	Praharaj, D., S. Taneja, A. Duseja, Y. K. Chawla and R. K. Dhiman	2017	Randomized control trial of rifaximin and norfloxacin in primary and secondary prophylaxis of spontaneous bacterial peritonitis (SBP) in cirrhotic patients.	excluded	duplicates
627	Praharaj, D., S. Taneja, A. Duseja, Y. K. Chawla and R. K. Dhiman	2017	Randomized control trial of rifaximin and norfloxacin in primary and secondary prophylaxis of spontaneous bacterial peritonitis (SBP) in cirrhotic patients.	excluded	duplicates
628	Praharaj, D., S. Taneja, A. Duseja, Y. K. Chawla and R. K. Dhiman	2017	Randomized control trial of Rifaximin and norfloxacin in primary and secondary prophylaxis of spontaneous bacterial peritonitis in cirrhotic patients.	excluded	duplicates
629	Praharaj, D., S. Taneja, A. Duseja, Y. K. Chawla and R. K. Dhiman	2017	Randomized control trial of Rifaximin and norfloxacin in primary and secondary prophylaxis of spontaneous bacterial peritonitis in cirrhotic patients.	excluded	duplicates
630	Praharaj, D. L., M. Premkumar, A. Roy, N. Verma, S. Taneja, A. Duseja and R. K. Dhiman	2022	Rifaximin Vs. Norfloxacin for Spontaneous Bacterial Peritonitis Prophylaxis: A Randomized Controlled Trial.	excluded	duplicates
631	Praharaj, D. L., M. Premkumar, A. Roy, N. Verma, S. Taneja, A. Duseja and R. K. Dhiman	2022	Rifaximin Vs. Norfloxacin for Spontaneous Bacterial Peritonitis Prophylaxis: a Randomized Controlled Trial.	excluded	duplicates
632	Prakash, R. and K. D. Mullen	2010	Mechanisms, diagnosis and management of hepatic encephalopathy.	excluded	duplicates
633	Prakash, R. and K. D. Mullen	2010	Mechanisms, diagnosis and management of hepatic encephalopathy.	excluded	duplicates
634	Prakash, R. K., S. Kanna and K. D. Mullen	2013	Evolving concepts: the negative effect of minimal hepatic encephalopathy and role for prophylaxis in patients with cirrhosis.	excluded	duplicates
635	Prakash, R. K., S. Kanna and K. D. Mullen	2013	Evolving concepts: The negative effect of minimal hepatic encephalopathy and role for prophylaxis in patients with cirrhosis.	excluded	duplicates
636	Puurunen, M., W. S. Denney, L. Blankstein, R. Goldwater, T. Parsons, Y. Millet, C. Kurtz and A. Brennan	2018	Tolerabilityand kinetics of SYNB1020 in a Phase 1, first-in-Human, healthy adult volunteer study.	excluded	duplicates
637	Puurunen, M., W. S. Denney, L. Blankstein, R. Goldwater, T. Parsons, Y. Millet, C. Kurtz and A. Brennan	2018	Tolerabilityand kinetics of SYNB1020 in a Phase 1, first-in-Human, healthy adult volunteer study.	excluded	duplicates
638	Puxeddu, A., M. Quartini, A. Massimetti and A. Ferrieri	1995	Rifaximin in the treatment of chronic hepatic encephalopathy.	excluded	duplicates
639	Puxeddu, A., M. Quartini, A. Massimetti and A. Ferrieri	1995	Rifaximin in the treatment of chronic hepatic encephalopathy.	excluded	duplicates
640	Qureshi, M. O., F. Shafqat, M. Salih and N. Khokhar	2015	Daily single dose rifaximin for prevention of hepatic encephalopathy in patients with chronic liver disease.	excluded	duplicates
641	Qureshi, M. O., F. Shafqat, M. Salih and N. Khokhar	2015	Daily single dose rifaximin for prevention of hepatic encephalopathy in patients with chronic liver disease.	excluded	duplicates
642	Rahimi, R. S., K. A. Brown, S. L. Flamm and R. S. Brown, Jr.	2021	Overt Hepatic Encephalopathy: Current Pharmacologic Treatments and Improving Clinical Outcomes.	excluded	duplicates
643	Rahimi, R. S., K. A. Brown, S. L. Flamm and R. S. Brown	2021	Overt Hepatic Encephalopathy: Current Pharmacologic Treatments and Improving Clinical Outcomes.	excluded	duplicates
644	Rahimi, R. S. and D. C. Rockey	2014	Hepatic encephalopathy: how to test and treat.	excluded	duplicates
645	Rahimi, R. S. and D. C. Rockey	2014	Hepatic encephalopathy: How to test and treat.	excluded	duplicates
646	Rahimi, R. S., R. Safadi, D. Thabut, K. R. Bhamidimarri, N. Pyrsopoulos, A. Potthoff, S. Bukofzer and J. S. Bajaj	2021	Efficacy and Safety of Ornithine Phenylacetate for Treating Overt Hepatic Encephalopathy in a Randomized Trial.	excluded	duplicates
647	Rahimi, R. S., R. Safadi, D. Thabut, K. R. Bhamidimarri, N. Pyrsopoulos, A. Potthoff, S. Bukofzer and J. S. Bajaj	2021	Efficacy and Safety of Ornithine Phenylacetate for Treating Overt Hepatic Encephalopathy in a Randomized Trial.	excluded	duplicates
648	Reigadas, E., L. Alcalá, J. Gómez, M. Marín, A. Martin, R. Onori, P. Muñoz and E. Bouza	2018	Breakthrough Clostridium difficile Infection in Cirrhotic Patients Receiving Rifaximin.	excluded	duplicates
649	Reigadas, E., L. Alcalá, J. Gómez, M. Marín, A. Martin, R. Onori, P. Muñoz and E. Bouza	2018	Breakthrough Clostridium difficile Infection in Cirrhotic Patients Receiving Rifaximin.	excluded	duplicates
650	Reinert, J. P. and K. Burnham	2021	Non-Lactulose Medication Therapies for the Management of Hepatic Encephalopathy: A Literature Review.	excluded	duplicates
651	Reinert, J. P. and K. Burnham	2021	Non-Lactulose Medication Therapies for the Management of Hepatic Encephalopathy: A Literature Review.	excluded	duplicates
652	Reja, M., L. P. Phelan, F. Senatore and V. K. Rustgi	2020	Social Impact of Hepatic Encephalopathy.	excluded	duplicates
653	Reja, M., L. P. Phelan, F. Senatore and V. K. Rustgi	2020	Social Impact of Hepatic Encephalopathy.	excluded	duplicates
654	Reuter, B., K. Walter, J. Bissonnette, M. D. Leise, J. Lai, P. Tandon, P. S. Kamath, S. W. Biggins, C. F. Rose, J. B. Wade and J. S. Bajaj	2018	Assessment of the spectrum of hepatic encephalopathy: A multicenter study.	excluded	duplicates
655	Reuter, B., K. Walter, J. Bissonnette, M. D. Leise, J. Lai, P. Tandon, P. S. Kamath, S. W. Biggins, C. F. Rose, J. B. Wade and J. S. Bajaj	2018	Assessment of the spectrum of hepatic encephalopathy: A multicenter study.	excluded	duplicates
656	Ridola, L., S. Nardelli, S. Gioia and O. Riggio	2018	Quality of life in patients with minimal hepatic encephalopathy.	excluded	duplicates
657	Ridola, L., S. Nardelli, S. Gioia and O. Riggio	2018	Quality of life in patients with minimal hepatic encephalopathy.	excluded	duplicates
658	Ridola, L., O. Riggio, S. Gioia, J. Faccioli and S. Nardelli	2020	Clinical management of type C hepatic encephalopathy.	excluded	duplicates
659	Ridola, L., O. Riggio, S. Gioia, J. Faccioli and S. Nardelli	2020	Clinical management of type C hepatic encephalopathy.	excluded	duplicates
660	Rigali, V. T.	2006	Rifaximin: an alternative for the treatment of hepatic encephalopathy.	excluded	duplicates
661	Rigali, V. T.	2006	Rifaximin: An alternative for the treatment of hepatic encephalopathy.	excluded	duplicates
662	Riggio, O., A. Masini, C. Efrati, F. Nicolao, S. Angeloni, F. M. Salvatori, M. Bezzi, A. F. Attili and M. Merli	2005	Pharmacological prophylaxis of hepatic encephalopathy after transjugular intrahepatic portosystemic shunt: a randomized controlled study.	excluded	duplicates
663	Riggio, O., A. Masini, C. Efrati, F. Nicolao, S. Angeloni, F. M. Salvatori, M. Bezzi, A. F. Attili and M. Merli	2005	Pharmacological prophylaxis of hepatic encephalopathy after transjugular intrahepatic portosystemic shunt: A randomized controlled study.	excluded	duplicates
664	Riggio, O., A. Masini, C. Efrati, F. Nicolao, S. Angeloni, F. M. Salvatori, M. Bezzi, A. F. Attili and M. Merli	2005	Pharmacological prophylaxis of hepatic encephalopathy after transjugular intrahepatic portosystemic shunt: a randomized controlled study.	excluded	duplicates
665	Riordan, S. M. and R. Williams	2010	Gut flora and hepatic encephalopathy in patients with cirrhosis.	excluded	duplicates
666	Riordan, S. M. and R. Williams	2010	Gut flora and hepatic encephalopathy in patients with cirrhosis.	excluded	duplicates
667	Rivkin, A. and S. Gim	2011	Rifaximin: new therapeutic indication and future directions.	excluded	duplicates
668	Rivkin, A. and S. Gim	2011	Rifaximin: New Therapeutic Indication and Future Directions.	excluded	duplicates
669	Romero-Gómez, M.	2010	Pharmacotherapy of hepatic encephalopathy in cirrhosis.	excluded	duplicates
670	Romero-Gómez, M.	2010	Pharmacotherapy of hepatic encephalopathy in cirrhosis.	excluded	duplicates
671	Rosenblatt, R., J. Yeh and P. J. Gaglio	2020	Long-Term Management: Modern Measures to Prevent Readmission in Patients with Hepatic Encephalopathy.	excluded	duplicates
672	Rosenblatt, R., J. Yeh and P. J. Gaglio	2020	Long-Term Management: Modern Measures to Prevent Readmission in Patients with Hepatic Encephalopathy.	excluded	duplicates
673	Saboo, K., A. Shamsaddini, M. V. Iyer, C. Hu, A. Fagan, E. A. Gavis, M. B. White, M. Fuchs, D. M. Heuman, M. Sikaroodi, R. K. Iyer, P. M. Gillevet and J. S. Bajaj	2021	Sex is associated with differences in gut microbial composition and function in hepatic encephalopathy.	excluded	duplicates
674	Saboo, K., A. Shamsaddini, M. V. Iyer, C. Hu, A. Fagan, E. A. Gavis, M. B. White, M. Fuchs, D. M. Heuman, M. Sikaroodi, R. K. Iyer, P. M. Gillevet and J. S. Bajaj	2021	Sex is associated with differences in gut microbial composition and function in hepatic encephalopathy.	excluded	duplicates
675	Sahid Aziz, S.	2023	Comparative Study of Rifaximin Vs Lactulose On Minimal Hepatic Encephalopathy, An Open Label Randomized Trial.	excluded	duplicates
676	Sahid Aziz, S.	2023	Comparative Study of Rifaximin Vs Lactulose On Minimal Hepatic Encephalopathy, An Open Label Randomized Trial.	excluded	duplicates
677	Sakamaki, A., K. Yokoyama, F. Yamazaki, H. Kamimura, K. Kamimura, M. Takamura, J. Yokoyama and S. Terai	2020	Small Intestinal Bacterial Overgrowth Diagnosed by a Breath Test and Improved by Rifaximin in a Patient with Hepatic Encephalopathy and Alcoholic Liver Cirrhosis.	excluded	duplicates
678	Sakamaki, A., K. Yokoyama, F. Yamazaki, H. Kamimura, K. Kamimura, M. Takamura, J. Yokoyama and S. Terai	2020	Small intestinal bacterial overgrowth diagnosed by a breath test and improved by rifaximin in a patient with hepatic encephalopathy and alcoholic liver cirrhosis.	excluded	duplicates
679	Sanchez-Delgado, J. and M. Miquel	2016	Role of rifaximin in the treatment of hepatic encephalopathy.	excluded	duplicates
680	Sanchez-Delgado, J. and M. Miquel	2016	[Role of rifaximin in the treatment of hepatic encephalopathy].	excluded	duplicates
681	Sanyal, A., Z. Heimanson and S. Flamm	2019	Impact of rifaximin monotherapy or rifamixin plus lactulose on markers of inflammation in patients with cirrhosis and a history of hepatic encephalopathy.	excluded	duplicates
682	Sanyal, A., Z. Heimanson and S. Flamm	2019	Impact of rifaximin monotherapy or rifamixin plus lactulose on markers of inflammation in patients with cirrhosis and a history of hepatic encephalopathy.	excluded	duplicates
683	Sanyal, A., Z. Heimanson and S. Flamm	2019	Impact of rifaximin monotherapy or rifamixin plus lactulose on markers of inflammation in patients with cirrhosis and a history of hepatic encephalopathy.	excluded	duplicates
684	Sanyal, A., Z. Heimanson, R. Israel, K. Mullen and S. Flamm	2018	Prevention of overt hepatic encephalopathy recurrence with rifaximin alone versus rifaximin plus lactulose therapy: Impact on quality of life and caregiver burden in patients with cirrhosis.	excluded	duplicates
685	Sanyal, A., Z. Heimanson, R. Israel, K. Mullen and S. Flamm	2018	Prevention of overt hepatic encephalopathy recurrence with rifaximin alone versus rifaximin plus lactulose therapy: impact on quality of life and caregiver burden in patients with cirrhosis.	excluded	duplicates
686	Sanyal, A., Z. M. Younossi, N. M. Bass, K. D. Mullen, F. Poordad, R. S. Brown, R. P. Vemuru, M. Mazen Jamal, S. Huang, K. Merchant, E. Bortey and W. P. Forbes	2011	Randomised clinical trial: rifaximin improves health-related quality of life in cirrhotic patients with hepatic encephalopathy - a double-blind placebo-controlled study.	excluded	duplicates
687	Sanyal, A., Z. M. Younossi, N. M. Bass, K. D. Mullen, F. Poordad, R. S. Brown, R. P. Vemuru, M. Mazen Jamal, S. Huang, K. Merchant, E. Bortey and W. P. Forbes	2011	Randomised clinical trial: Rifaximin improves health-related quality of life in cirrhotic patients with hepatic encephalopathy-a double-blind placebo-controlled study.	excluded	duplicates
688	Sanyal, A. J., R. S. Brown, V. Sundaram, Z. Heimanson, R. J. Israel and J. S. Bajaj	2022	RIFAXIMIN PLUS LACTULOSE VERSUS LACTULOSE ALONE FOR REDUCING THE RISK OF OVERT HEPATIC ENCEPHALOPATHY RECURRENCE: A POOLED SUBGROUP ANALYSIS.	excluded	duplicates
689	Sanyal, A. J., R. S. Brown, V. Sundaram, Z. Heimanson, R. J. Israel and J. S. Bajaj	2022	RIFAXIMIN PLUS LACTULOSE VERSUS LACTULOSE ALONE FOR REDUCING THE RISK OF OVERT HEPATIC ENCEPHALOPATHY RECURRENCE: a POOLED SUBGROUP ANALYSIS.	excluded	duplicates
690	Sanyal, A. J., N. Chalasani, J. S. Bajaj, E. Diaz, Z. Kayali, M. Harmon, E. Bortey, R. A. Wolf and S. L. Flamm	2016	Impact of baseline chronic liver disease characteristics on the efficacy of oral rifaximin soluble solid dispersion tablets for the prevention of further decompensation or all-cause mortality in patients with cirrhosis and ascites.	excluded	duplicates
691	Sanyal, A. J., N. Chalasani, J. S. Bajaj, E. Diaz, Z. Kayali, M. Harmon, E. Bortey, R. A. Wolf and S. L. Flamm	2016	Impact of baseline chronic liver disease characteristics on the efficacy of oral rifaximin soluble solid dispersion tablets for the prevention of further decompensation or all-cause mortality in patients with cirrhosis and ascites.	excluded	duplicates
692	Sanyal, A. J., T. I. Hassanein, Z. Kayali, R. Kang, R. A. Wolf and K. D. Mullen	2016	Efficacy and safety of rifaximin monotherapy versus lactulose combination therapy for the prevention of overt hepatic encephalopathy (HE) recurrence.	excluded	duplicates
693	Sanyal, A. J., T. I. Hassanein, Z. Kayali, R. Kang, R. A. Wolf and K. D. Mullen	2016	Efficacy and safety of rifaximin monotherapy versus lactulose combination therapy for the prevention of overt hepatic encephalopathy (HE) recurrence.	excluded	duplicates
694	Sanyal, A. J., Z. Heimanson, R. Israel, K. D. Mullen and S. L. Flamm	2017	Impact of rifaximin monotherapy versus rifaximin and lactulose combination therapy on quality of life in patients with a history of overt hepatic encephalopathy (OHE).	excluded	duplicates
695	Sanyal, A. J., Z. Heimanson, R. Israel, K. D. Mullen and S. L. Flamm	2017	Impact of rifaximin monotherapy versus rifaximin and lactulose combination therapy on quality of life in patients with a history of overt hepatic encephalopathy (OHE).	excluded	duplicates
696	Sarwar, S., B. Muhyuddin, A. Aleem and M. A. Nadeem	2019	Primary prophylaxis of hepatic encephalopathy in decompensated cirrhosis: Low dose vs. full dose rifaximin.	excluded	duplicates
697	Sarwar, S., B. Muhyuddin, A. Aleem and M. A. Nadeem	2019	Primary prophylaxis of hepatic encephalopathy in decompensated cirrhosis: low dose vs. full dose rifaximin.	excluded	duplicates
698	Schulz, C., K. Schütte, S. Kropf, F. C. Schmitt, R. Vasapolli, L. M. Kliegis, A. Riegger and P. Malfertheiner	2016	RiMINI - the influence of rifaximin on minimal hepatic encephalopathy (MHE) and on the intestinal microbiome in patients with liver cirrhosis: study protocol for a randomized controlled trial.	excluded	duplicates
699	Schulz, C., K. Schütte, S. Kropf, F. C. Schmitt, R. Vasapolli, L. M. Kliegis, A. Riegger and P. Malfertheiner	2016	RiMINI - the influence of rifaximin on minimal hepatic encephalopathy (MHE) and on the intestinal microbiome in patients with liver cirrhosis: Study protocol for a randomized controlled trial.	excluded	duplicates
700	Schulz, C., K. Schütte, S. Kropf, F. C. Schmitt, R. Vasapolli, L. M. Kliegis, A. Riegger and P. Malfertheiner	2016	RiMINI - the influence of rifaximin on minimal hepatic encephalopathy (MHE) and on the intestinal microbiome in patients with liver cirrhosis: study protocol for a randomized controlled trial.	excluded	duplicates
701	Schulz, C., K. Schütte, R. Vilchez-Vargas, R. Vasapolli and P. Malfertheiner	2019	Long-Term Effect of Rifaximin with and without Lactulose on the Active Bacterial Assemblages in the Proximal Small Bowel and Faeces in Patients with Minimal Hepatic Encephalopathy.	excluded	duplicates
702	Schulz, C., K. Schütte, R. Vilchez-Vargas, R. Vasapolli and P. Malfertheiner	2019	Long-Term Effect of Rifaximin with and without Lactulose on the Active Bacterial Assemblages in the Proximal Small Bowel and Faeces in Patients with Minimal Hepatic Encephalopathy.	excluded	duplicates
703	Schulz, C., K. Schütte, R. Vilchez-Vargas, R. Vasapolli and P. Malfertheiner	2019	Long-Term Effect of Rifaximin with and without Lactulose on the Active Bacterial Assemblages in the Proximal Small Bowel and Faeces in Patients with Minimal Hepatic Encephalopathy.	excluded	duplicates
704	Scott, L. J.	2014	Rifaximin: a review of its use in reducing recurrence of overt hepatic encephalopathy episodes.	excluded	duplicates
705	Scott, L. J.	2014	Rifaximin: A review of its use in reducing recurrence of overt hepatic encephalopathy episodes.	excluded	duplicates
706	Sharma, B. C.	2013	Adding rifaximin to lactulose increased reversal and decreased mortality in hepatic encephalopathy.	excluded	duplicates
707	Sharma, B. C.	2013	Adding rifaximin to lactulose increased reversal and decreased mortality in hepatic encephalopathy.	excluded	duplicates
708	Sharma, B. C., P. Sharma, M. K. Lunia, S. Srivastava, R. Goyal and S. K. Sarin	2013	A randomised double blind controlled trial comparing rifaximin plus lactulose with lactulose alone in treatment of overt hepatic encephalopathy.	excluded	duplicates
709	Sharma, B. C., P. Sharma, M. K. Lunia, S. Srivastava, R. Goyal and S. K. Sarin	2013	A randomised double blind controlled trial comparing rifaximin plus lactulose with lactulose alone in treatment of overt hepatic encephalopathy.	excluded	duplicates
710	Sharma, B. C., P. Sharma, M. K. Lunia, S. Srivastava, R. Goyal and S. K. Sarin	2013	A randomized, double-blind, controlled trial comparing rifaximin plus lactulose with lactulose alone in treatment of overt hepatic encephalopathy.	excluded	duplicates
711	Sharma, B. C., P. Sharma, M. K. Lunia, S. Srivastava, R. Goyal and S. K. Sarin	2013	A randomized, double-blind, controlled trial comparing rifaximin plus lactulose with lactulose alone in treatment of overt hepatic encephalopathy.	excluded	duplicates
712	Sharma, B. C., P. Sharma, M. K. Lunia, S. Srivastava, R. Goyal and S. K. Sarin	2013	A randomized, double-blind, controlled trial comparing rifaximin plus lactulose with lactulose alone in treatment of overt hepatic encephalopathy.	excluded	duplicates
713	Sharma, B. C., J. Singh, S. Srivastava, A. Sangam, A. K. Mantri, N. Trehanpati and S. K. Sarin	2016	A randomized controlled trial comparing lactulose plus albumin versus lactulose alone for treatment of hepatic encephalopathy.	excluded	duplicates
714	Sharma, B. C., J. Singh, S. Srivastava, A. Sangam, A. K. Mantri, N. Trehanpati and S. K. Sarin	2016	A randomized controlled trial comparing lactulose plus albumin versus lactulose alone for treatment of hepatic encephalopathy.	excluded	duplicates
715	Sharma, K., S. Pant, M. Dwivedi, S. P. Misra, A. Misra and S. Narang	2012	Minimal hepatic encephalopathy: Effect of rifaximin, probiotics and L-ornithine L-aspartate.	excluded	duplicates
716	Sharma, K., S. Pant, M. Dwivedi, S. P. Misra, A. Misra and S. Narang	2012	Minimal hepatic encephalopathy: effect of rifaximin, probiotics and L-ornithine L-aspartate.	excluded	duplicates
717	Sharma, K., S. Pant, S. Misra, M. Dwivedi, A. Misra, S. Narang, R. Tewari and A. S. Bhadoria	2014	Effect of rifaximin, probiotics, and l-ornithine l-aspartate on minimal hepatic encephalopathy: a randomized controlled trial.	excluded	duplicates
718	Sharma, P. and B. C. Sharma	2010	Rifaximin treatment in hepatic encephalopathy.	excluded	duplicates
719	Sharma, P. and B. C. Sharma	2010	Rifaximin treatment in hepatic encephalopathy.	excluded	duplicates
720	Sharpton, S. R., T. G. Oh, E. Madamba, C. Wang, R. T. Yu, A. R. Atkins, T. Huan, M. Downes, R. M. Evans and R. Loomba	2022	Gut metagenome-derived signature predicts hepatic decompensation and mortality in NAFLD-related cirrhosis.	excluded	duplicates
721	Sharpton, S. R., T. G. Oh, E. Madamba, C. Wang, R. T. Yu, A. R. Atkins, T. Huan, M. Downes, R. M. Evans and R. Loomba	2022	Gut metagenome-derived signature predicts hepatic decompensation and mortality in NAFLD-related cirrhosis.	excluded	duplicates
722	Shaw, J., L. Beyers and J. S. Bajaj	2022	Inadequate practices for hepatic encephalopathy management in the inpatient setting.	excluded	duplicates
723	Shaw, J., L. Beyers and J. S. Bajaj	2022	Inadequate practices for hepatic encephalopathy management in the inpatient setting.	excluded	duplicates
724	Shayto, R. H., R. A. Mrad and A. I. Sharara	2016	Use of rifaximin in gastrointestinal and liver diseases.	excluded	duplicates
725	Shayto, R. H., R. A. Mrad and A. I. Sharara	2016	Use of rifaximin in gastrointestinal and liver diseases.	excluded	duplicates
726	Siddique, A. and K. Kowdley	2010	Gut instinct: Rifaximin for the prevention of hepatic encephalopathy.	excluded	duplicates
727	Siddique, A. and K. Kowdley	2010	Gut instinct: rifaximin for the prevention of hepatic encephalopathy.	excluded	duplicates
728	Sidhu, S. S., O. Goyal, B. P. Mishra, A. Sood, R. S. Chhina and R. K. Soni	2011	Rifaximin improves psychometric performance and health-related quality of life in patients with minimal hepatic encephalopathy (the RIME Trial).	excluded	duplicates
729	Sidhu, S. S., O. Goyal, B. P. Mishra, A. Sood, R. S. Chhina and R. K. Soni	2011	Rifaximin improves psychometric performance and health-related quality of life in patients with minimal hepatic encephalopathy (the RIME trial).	excluded	duplicates
730	Sidhu, S. S., O. Goyal, B. P. Mishra, A. Sood, R. S. Chhina and R. K. Soni	2011	Rifaximin improves psychometric performance and health-related quality of life in patients with minimal hepatic encephalopathy (the RIME Trial).	excluded	duplicates
731	Sidhu, S. S., O. Goyal, R. A. Parker, H. Kishore and A. Sood	2016	Rifaximin vs. lactulose in treatment of minimal hepatic encephalopathy.	excluded	duplicates
732	Sidhu, S. S., O. Goyal, R. A. Parker, H. Kishore and A. Sood	2016	Rifaximin vs. lactulose in treatment of minimal hepatic encephalopathy.	excluded	duplicates
733	Sidhu, S. S., O. Goyal, R. A. Parker, H. Kishore and A. Sood	2016	Rifaximin vs. lactulose in treatment of minimal hepatic encephalopathy.	excluded	duplicates
734	Silwal, N. P., S. Kc, S. Chaudhary and M. Sharma	2018	Treatment outcome of hepatic encephalopathy in liver cirrhosis.	excluded	duplicates
735	Silwal, N. P., S. Kc, S. Chaudhary and M. Sharma	2018	Treatment outcome of hepatic encephalopathy in liver cirrhosis.	excluded	duplicates
736	Sivolap, Y. P.	2017	Prevention and treatment of hepatic encephalopathy.	excluded	duplicates
737	Sivolap, Y. P.	2017	[Prevention and treatment of hepatic encephalopathy].	excluded	duplicates
738	Sodatonou, H., A. Krag, R. Jalan, P. Conway, J. Pilot and A. Radwan	2015	Prospective real world outcomes study of he patients' experience on rifaximin-α (PROSPER): An observational study among 550 patients.	excluded	duplicates
739	Sodatonou, H., A. Krag, R. Jalan, P. Conway, J. Pilot and A. Radwan	2015	Prospective real world outcomes study of he patients' experience on rifaximin-α (PROSPER): an observational study among 550 patients.	excluded	duplicates
740	Sousa, A. L., P. Salgado, J. E. Alves, S. Silva, S. Ferreira and M. Magalhães	2019	Uncommon Movement Disorders in Chronic Hepatic Disease with Response to Rifaximin.	excluded	duplicates
741	Sousa, A. L., P. Salgado, J. E. Alves, S. Silva, S. Ferreira and M. Magalhães	2019	Uncommon movement disorders in chronic hepatic disease with response to rifaximin.	excluded	duplicates
742	Stoll, A. M., M. Guido, A. Pence and A. J. Gentene	2023	Lack of Access to Rifaximin Upon Hospital Discharge Is Frequent and Results in Increased Hospitalizations for Hepatic Encephalopathy.	excluded	duplicates
743	Stoll, A. M., M. Guido, A. Pence and A. J. Gentene	2023	Lack of Access to Rifaximin Upon Hospital Discharge Is Frequent and Results in Increased Hospitalizations for Hepatic Encephalopathy.	excluded	duplicates
744	Sun, H. Y., M. Wagener, T. V. Cacciarelli and N. Singh	2012	Impact of rifaximin use for hepatic encephalopathy on the risk of early post-transplant infections in liver transplant recipients.	excluded	duplicates
745	Sun, H. Y., M. Wagener, T. V. Cacciarelli and N. Singh	2012	Impact of rifaximin use for hepatic encephalopathy on the risk of early post-transplant infections in liver transplant recipients.	excluded	duplicates
746	Sundaram, V. and O. S. Shaikh	2009	Hepatic encephalopathy: pathophysiology and emerging therapies.	excluded	duplicates
747	Sundaram, V. and O. S. Shaikh	2009	Hepatic Encephalopathy: Pathophysiology and Emerging Therapies.	excluded	duplicates
748	Sussman, N. L.	2015	Treatment of Overt Hepatic Encephalopathy.	excluded	duplicates
749	Sussman, N. L.	2015	Treatment of Overt Hepatic Encephalopathy.	excluded	duplicates
750	Suzuki, K., R. Endo, Y. Takikawa, F. Moriyasu, Y. Aoyagi, H. Moriwaki, S. Terai, I. Sakaida, Y. Sakai, S. Nishiguchi and et al.	2018	Efficacy and safety of rifaximin in Japanese patients with hepatic encephalopathy: a phase II/III, multicenter, randomized, evaluator-blinded, active-controlled trial and a phase III, multicenter, open trial.	excluded	duplicates
751	Suzuki, K., R. Endo, Y. Takikawa, F. Moriyasu, Y. Aoyagi, H. Moriwaki, S. Terai, I. Sakaida, Y. Sakai, S. Nishiguchi and et al.	2018	Efficacy and safety of rifaximin in Japanese patients with hepatic encephalopathy: a phase II/III, multicenter, randomized, evaluator-blinded, active-controlled trial and a phase III, multicenter, open trial.	excluded	duplicates
752	Swansson, W. D., B. M. Anderson, S. W. Yeoh and D. J. Lewis	2023	Management of minimal and overt hepatic encephalopathy with branched-chain amino acids: a review of the evidence.	excluded	duplicates
753	Swansson, W. D., B. M. Anderson, S. W. Yeoh and D. J. Lewis	2023	Management of minimal and overt hepatic encephalopathy with branched-chain amino acids: a review of the evidence.	excluded	duplicates
754	Sweeney, E. and P. Richardson	2020	Overt hepatic encephalopathy: management and prevention of recurrence.	excluded	duplicates
755	Sweeney, E. and P. Richardson	2020	Overt hepatic encephalopathy: management and prevention of recurrence.	excluded	duplicates
756	Sweigart, J. R., B. Bradley and A. Y. Grigorian	2016	Hepatic encephalopathy for the hospitalist.	excluded	duplicates
757	Sweigart, J. R., B. Bradley and A. Y. Grigorian	2016	Hepatic encephalopathy for the hospitalist.	excluded	duplicates
758	Sweigart, J. R., B. Bradley and A. Y. Grigorian	2016	Hepatic encephalopathy for the hospitalist.	excluded	duplicates
759	Tamaoki, S., H. Suzuki, M. Okada, N. Fukui, M. Isobe and T. Saito	2016	Development of an experimental rat model of hyperammonemic encephalopathy and evaluation of the effects of rifaximin.	excluded	duplicates
760	Tamaoki, S., H. Suzuki, M. Okada, N. Fukui, M. Isobe and T. Saito	2016	Development of an experimental rat model of hyperammonemic encephalopathy and evaluation of the effects of rifaximin.	excluded	duplicates
761	Tapper, E. B., U. R. Essien, Z. Zhao, N. N. Ufere and N. D. Parikh	2022	Racial and ethnic disparities in rifaximin use and subspecialty referrals for patients with hepatic encephalopathy in the United States.	excluded	duplicates
762	Tapper, E. B., U. R. Essien, Z. Zhao, N. N. Ufere and N. D. Parikh	2022	Racial and ethnic disparities in rifaximin use and subspecialty referrals for patients with hepatic encephalopathy in the United States.	excluded	duplicates
763	Tapper, E. B., D. Finkelstein, M. A. Mittleman, G. Piatkowski, M. Chang and M. Lai	2016	A Quality Improvement Initiative Reduces 30-Day Rate of Readmission for Patients With Cirrhosis.	excluded	duplicates
764	Tapper, E. B., D. Finkelstein, M. A. Mittleman, G. Piatkowski, M. Chang and M. Lai	2016	A Quality Improvement Initiative Reduces 30-Day Rate of Readmission for Patients With Cirrhosis.	excluded	duplicates
765	Tapper, E. B., S. Korovaichuk, J. Baki, S. Williams, S. Nikirk, A. K. Waljee and N. D. Parikh	2021	Identifying Patients With Hepatic Encephalopathy Using Administrative Data in the ICD-10 Era.	excluded	duplicates
766	Tapper, E. B., S. Korovaichuk, J. Baki, S. Williams, S. Nikirk, A. K. Waljee and N. D. Parikh	2021	Identifying Patients With Hepatic Encephalopathy Using Administrative Data in the ICD-10 Era.	excluded	duplicates
767	Tatsumi, R., H. Suii, M. Yamaguchi, T. Arakawa, T. Nakajima, Y. Kuwata, J. Toyota and S. Hige	2021	Efficacy of Switching from Kanamycin Sulfate to Rifaximin in Patients with Hepatic Cirrhosis.	excluded	duplicates
768	Tatsumi, R., H. Suii, M. Yamaguchi, T. Arakawa, T. Nakajima, Y. Kuwata, J. Toyota and S. Hige	2021	Efficacy of switching from kanamycin sulfate to rifaximin in patients with hepatic cirrhosis.	excluded	duplicates
769	Tern, P. J. W., K. Bryce, L. Marelli and A. Ruban	2020	Hepatic encephalopathy: a rare cause of focal seizures in chronic liver disease.	excluded	duplicates
770	Tern, P. J. W., K. Bryce, L. Marelli and A. Ruban	2020	Hepatic encephalopathy: a rare cause of focal seizures in chronic liver disease.	excluded	duplicates
771	Thabut, D., V. Stadlbauer, K. R. Bhamidimarri, A. Potthoff and S. Bukofzer	2017	Geographic differences for patients enrolled in stop-he: A randomized, phase 2 study of OCR-002 for hepatic encephalopathy.	excluded	duplicates
772	Thabut, D., V. Stadlbauer, K. R. Bhamidimarri, A. Potthoff and S. Bukofzer	2017	Geographic differences for patients enrolled in stop-he: a randomized, phase 2 study of OCR-002 for hepatic encephalopathy.	excluded	duplicates
773	Thimme, R.	2018	Novel concepts in the evaluation and treatment of liver cirrhosis.	excluded	duplicates
774	Thimme, R.	2018	Novel concepts in the evaluation and treatment of liver cirrhosis.	excluded	duplicates
775	Tranah, T. H. and D. L. Shawcross	2022	The rise and fall and rise again of ammonia as a therapeutic target in HE.	excluded	duplicates
776	Tranah, T. H. and D. L. Shawcross	2022	The rise and fall and rise again of ammonia as a therapeutic target in HE.	excluded	duplicates
777	Tranah, T. H. and D. L. Shawcross	2022	The rise and fall and rise again of ammonia as a therapeutic target in HE.	excluded	duplicates
778	Umapathy, S., R. K. Dhiman, S. Grover, A. Duseja and Y. K. Chawla	2014	Persistence of cognitive impairment after resolution of overt hepatic encephalopathy.	excluded	duplicates
779	Umapathy, S., R. K. Dhiman, S. Grover, A. Duseja and Y. K. Chawla	2014	Persistence of cognitive impairment after resolution of overt hepatic encephalopathy.	excluded	duplicates
780	Uthman, M., S. W. A. Mujtaba and A. M. Qaisar	2020	Examine the efficacy of rifaximin for hepatic encephalopathy patients with chronic liver disease.	excluded	duplicates
781	Uthman, M., S. W. A. Mujtaba and A. M. Qaisar	2020	Examine the efficacy of rifaximin for hepatic encephalopathy patients with chronic liver disease.	excluded	duplicates
782	Venturini, I., A. Ferrieri, F. Farina, F. Cosenza, R. Avallone, L. Corsi, M. Baraldi and M. L. Zeneroli	2005	Evaluation of rifaximin, placebo and lactulose in reducing the levels of benzodiazepine-like compounds in patients with liver cirrhosis: A pilot study.	excluded	duplicates
783	Venturini, I., A. Ferrieri, F. Farina, F. Cosenza, R. Avallone, L. Corsi, M. Baraldi and M. L. Zeneroli	2005	Evaluation of rifaximin, placebo and lactulose in reducing the levels of benzodiazepine-like compounds in patients with liver cirrhosis: a pilot study.	excluded	duplicates
784	Verma, N., A. Kaur, R. Sharma, A. Bhalla, N. Sharma, A. De and V. Singh	2018	Outcomes after multiple courses of granulocyte colony-stimulating factor and growth hormone in decompensated cirrhosis: A randomized trial.	excluded	duplicates
785	Verma, N., A. Kaur, R. Sharma, A. Bhalla, N. Sharma, A. De and V. Singh	2018	Outcomes after multiple courses of granulocyte colony-stimulating factor and growth hormone in decompensated cirrhosis: a randomized trial.	excluded	duplicates
786	Vidot, H., E. Cvejis, L. Finegan, E. A. Shores, S. Strasser, G. McCaughan, S. Carey and N. Shackel	2019	Supplementation with synbiotics and/or branched chain amino acids in hepatic encephalopathy: A pilot randomised placebo-controlled clinical study.	excluded	duplicates
787	Vidot, H., E. Cvejis, L. Finegan, E. A. Shores, S. Strasser, G. McCaughan, S. Carey and N. Shackel	2019	Supplementation with synbiotics and/or branched chain amino acids in hepatic encephalopathy: a pilot randomised placebo-controlled clinical study.	excluded	duplicates
788	Vittitow, J., Z. Heimanson, R. Israel and E. Lowe	2018	Pharmacokinetics study of 2 investigational rifaximin soluble solid dispersion formulations (immediate release and sustained extended release) in healthy volunteers.	excluded	duplicates
789	Vittitow, J., Z. Heimanson, R. Israel and E. Lowe	2018	Pharmacokinetics study of 2 investigational rifaximin soluble solid dispersion formulations (immediate release and sustained extended release) in healthy volunteers.	excluded	duplicates
790	Vlachogiannakos, J., N. Viazis, P. Vasianopoulou, I. Vafiadis, D. G. Karamanolis and S. D. Ladas	2013	Long-term administration of rifaximin improves the prognosis of patients with decompensated alcoholic cirrhosis.	excluded	duplicates
791	Vlachogiannakos, J., N. Viazis, P. Vasianopoulou, I. Vafiadis, D. G. Karamanolis and S. D. Ladas	2013	Long-term administration of rifaximin improves the prognosis of patients with decompensated alcoholic cirrhosis.	excluded	duplicates
792	Vlachogiannakos, J., N. Viazis, P. Vasianopoulou, I. Vafiadis, D. G. Karamanolis and S. D. Ladas	2013	Long-term administration of rifaximin improves the prognosis of patients with decompensated alcoholic cirrhosis.	excluded	duplicates
793	Volk, M. L., R. Burne, A. Guérin, S. Shi, G. J. Joseph, Z. Heimanson and M. Ahmad	2021	Hospitalizations and healthcare costs associated with rifaximin versus lactulose treatment among commercially insured patients with hepatic encephalopathy in the United States.	excluded	duplicates
794	Vyas, T. S., A. Jindal, R. Maiwall, A. Sahney, C. Kalal, M. Premkumar, G. Kumar, B. C. Sharma and S. K. Sarin	2016	Directed ammonia lowering therapy in acute on chronic liver failure (ACLF) with hepatic encephalopathy (HE): A randomized trial (ClinicalTrials.gov Identifier: NCT02321371).	excluded	duplicates
795	Vyas, T. S., A. Jindal, R. Maiwall, A. Sahney, C. Kalal, M. Premkumar, G. Kumar, B. C. Sharma and S. K. Sarin	2016	Directed ammonia lowering therapy in acute on chronic liver failure (ACLF) with hepatic encephalopathy (HE): a randomized trial (ClinicalTrials.gov Identifier: NCT02321371).	excluded	duplicates
796	Vyas, T. S., R. Maiwall, A. Jinadal and S. Sarin	2017	Goal directed ammonia lowering therapy in acute on chronic liver failure (ACLF) with hepatic encephalopathy (HE): A randomized trial (clinicaltrials.gov identifier: Nct02321371).	excluded	duplicates
797	Vyas, T. S., R. Maiwall, A. Jinadal and S. Sarin	2017	Goal directed ammonia lowering therapy in acute on chronic liver failure (ACLF) with hepatic encephalopathy (HE): a randomized trial (clinicaltrials.gov identifier: nct02321371).	excluded	duplicates
798	Vyas, T. S., S. K. Sarin and R. Maiwall	2016	Effect of goal directed ammonia lowering therapy in acute-onchronic liver failure patients with hepatic encephalopathy.	excluded	duplicates
799	Vyas, T. S., S. K. Sarin and R. Maiwall	2016	Effect of goal directed ammonia lowering therapy in acute-onchronic liver failure patients with hepatic encephalopathy.	excluded	duplicates
800	Waghray, A., N. Waghray, S. Kanna and K. Mullen	2014	Optimal treatment of hepatic encephalopathy.	excluded	duplicates
801	Waghray, A., N. Waghray, S. Kanna and K. Mullen	2014	Optimal treatment of hepatic encephalopathy.	excluded	duplicates
802	Wahib, A. A., M. N. El-Deen Salem, M. A. Ahmed, Y. M. El-Dessouky, D. M. El-Tiby, K. El-Mola and A. M. El-Sayed	2014	Evaluation of rifaximin in management of hepatic encephalopathy.	excluded	duplicates
803	Wahib, A. A., M. N. El-Deen Salem, M. A. Ahmed, Y. M. El-Dessouky, D. M. El-Tiby, K. El-Mola and A. M. El-Sayed	2014	Evaluation of rifaximin in management of hepatic encephalopathy.	excluded	duplicates
804	Wahib, A. A., M. N. El-Deen Salem, M. A. Ahmed, Y. M. El-Dessouky, D. M. El-Tiby, K. El-Mola and A. M. El-Sayed	2014	Evaluation of rifaximin in management of hepatic encephalopathy.	excluded	duplicates
805	Wander, P., O. Goyal, S. S. Sidhu and H. Kishore	2016	Minimal hepatic encephalopathy in cirrhosis: How long to treat? Does minimal hepatic encephalopathy relapse after treatment?	excluded	duplicates
806	Wander, P., O. Goyal, S. S. Sidhu and H. Kishore	2016	Minimal hepatic encephalopathy in cirrhosis: how long to treat? Does minimal hepatic encephalopathy relapse after treatment?	excluded	duplicates
807	Wang, C. C. and J. H. Kao	2010	Rifaximin treatment in hepatic encephalopathy.	excluded	duplicates
808	Wang, C. C. and J. H. Kao	2010	Rifaximin treatment in hepatic encephalopathy.	excluded	duplicates
809	Wang, Z., P. Chu and W. Wang	2019	Combination of rifaximin and lactulose improves clinical efficacy and mortality in patients with hepatic encephalopathy.	excluded	duplicates
810	Wang, Z., P. Chu and W. Wang	2019	Combination of rifaximin and lactulose improves clinical efficacy and mortality in patients with hepatic encephalopathy.	excluded	duplicates
811	Wang, Z., W. Hou, W. Zhang, H. X. Wu, S. J. Zheng and Z. J. Hu	2022	Rifaximin improves clinical symptoms and short-term survival in cirrhotic patients with refractory type ascites.	excluded	duplicates
812	Wang, Z., W. Hou, W. Zhang, H. X. Wu, S. J. Zheng and Z. J. Hu	2022	[Rifaximin improves clinical symptoms and short-term survival in cirrhotic patients with refractory type ascites].	excluded	duplicates
813	Welliver, M.	2013	Rifaximin: a nonsystemic antibiotic for hepatic encephalopathy.	excluded	duplicates
814	Welliver, M.	2013	Rifaximin: a nonsystemic antibiotic for hepatic encephalopathy.	excluded	duplicates
815	Welliver, M.	2013	Rifaximin: a nonsystemic antibiotic for hepatic encephalopathy.	excluded	duplicates
816	Williams, R. and N. Bass	2005	Rifaximin, a nonabsorbed oral antibiotic, in the treatment of hepatic encephalopathy: antimicrobial activity, efficacy, and safety.	excluded	duplicates
817	Williams, R. and N. Bass	2005	Rifaximin, a nonabsorbed oral antibiotic, in the treatment of hepatic encephalopathy: Antimicrobial activity, efficacy, and safety.	excluded	duplicates
818	Williams, R., O. F. James, T. W. Warnes and M. Y. Morgan	2000	Evaluation of the efficacy and safety of rifaximin in the treatment of hepatic encephalopathy: a double-blind, randomized, dose-finding multi-centre study.	excluded	duplicates
819	Williams, R., O. F. James, T. W. Warnes and M. Y. Morgan	2000	Evaluation of the efficacy and safety of rifaximin in the treatment of hepatic encephalopathy: a double-blind, randomized, dose-finding multi-centre study.	excluded	duplicates
820	Xu, J., J. Liu, J. Chen, Z. Ma, Y. Ding and J. Niu	2022	Safety, pharmacokinetics and pharmacodynamics of TNP-2092 capsule in chinese liver cirrhosis patients with hyperammonemia: a randomized, double-blind, placebo-controlled, dose-escalation phase Ib/IIa study.	excluded	duplicates
821	Xu, J., J. Liu, J. Chen, Z. Ma, Y. Ding and J. Niu	2022	Safety, pharmacokinetics and pharmacodynamics of TNP-2092 capsule in chinese liver cirrhosis patients with hyperammonemia: a randomized, double-blind, placebo-controlled, dose-escalation phase Ib/IIa study.	excluded	duplicates
822	Xue, T., J. H. Qiu and L. Qiao	2010	Rifaximin treatment in hepatic encephalopathy.	excluded	duplicates
823	Xue, T., J. H. Qiu and L. Qiao	2010	Rifaximin treatment in hepatic encephalopathy.	excluded	duplicates
824	Yang, J., S. C. Zhou, J. L. Zhang and Y. X. Yang	2016	Clinical effects of ornithine aspartate combined with rifaximin in treatment of acute hepatic encephalopathy.	excluded	duplicates
825	Yang, J., S. C. Zhou, J. L. Zhang and Y. X. Yang	2016	Clinical effects of ornithine aspartate combined with rifaximin in treatment of acute hepatic encephalopathy.	excluded	duplicates
826	Yanny, B., A. Winters, S. Boutros and S. Saab	2019	Hepatic Encephalopathy Challenges, Burden, and Diagnostic and Therapeutic Approach.	excluded	duplicates
827	Yanny, B., A. Winters, S. Boutros and S. Saab	2019	Hepatic Encephalopathy Challenges, Burden, and Diagnostic and Therapeutic Approach.	excluded	duplicates
828	Yokoyama, K., H. Fukuda, R. Yamauchi, M. Higashi, T. Miyayama, T. Higashi, Y. Uchida, K. Shibata, N. Tsuchiya, A. Fukunaga, K. Umeda, K. Takata, T. Tanaka, S. Shakado, S. Sakisaka and F. Hirai	2022	Long-Term Effects of Rifaximin on Patients with Hepatic Encephalopathy: Its Possible Effects on the Improvement in the Blood Ammonia Concentration Levels, Hepatic Spare Ability and Refractory Ascites.	excluded	duplicates
829	Yokoyama, K., H. Fukuda, R. Yamauchi, M. Higashi, T. Miyayama, T. Higashi, Y. Uchida, K. Shibata, N. Tsuchiya, A. Fukunaga, K. Umeda, K. Takata, T. Tanaka, S. Shakado, S. Sakisaka and F. Hirai	2022	Long-Term Effects of Rifaximin on Patients with Hepatic Encephalopathy: Its Possible Effects on the Improvement in the Blood Ammonia Concentration Levels, Hepatic Spare Ability and Refractory Ascites.	excluded	duplicates
830	Yokoyama, K., A. Sakamaki, K. Takahashi, T. Naruse, C. Sato, Y. Kawata, K. Tominaga, H. Abe, H. Sato, A. Tsuchiya, K. Kamimura, M. Takamura, J. Yokoyama and S. Terai	2022	Hydrogen-producing small intestinal bacterial overgrowth is associated with hepatic encephalopathy and liver function.	excluded	duplicates
831	Yokoyama, K., A. Sakamaki, K. Takahashi, T. Naruse, C. Sato, Y. Kawata, K. Tominaga, H. Abe, H. Sato, A. Tsuchiya, K. Kamimura, M. Takamura, J. Yokoyama and S. Terai	2022	Hydrogen-producing small intestinal bacterial overgrowth is associated with hepatic encephalopathy and liver function.	excluded	duplicates
832	Yu, X., Y. Jin, W. Zhou, T. Xiao, Z. Wu, J. Su, H. Gao, P. Shen, B. Zheng, Q. Luo, L. Li and Y. Xiao	2021	Rifaximin Modulates the Gut Microbiota to Prevent Hepatic Encephalopathy in Liver Cirrhosis Without Impacting the Resistome.	excluded	duplicates
833	Yu, X., Y. Jin, W. Zhou, T. Xiao, Z. Wu, J. Su, H. Gao, P. Shen, B. Zheng, Q. Luo, L. Li and Y. Xiao	2021	Rifaximin Modulates the Gut Microbiota to Prevent Hepatic Encephalopathy in Liver Cirrhosis Without Impacting the Resistome.	excluded	duplicates
834	Yukawa-Muto, Y., T. Kamiya, H. Fujii, H. Mori, A. Toyoda, I. Sato, Y. Konishi, A. Hirayama, E. Hara, S. Fukuda, N. Kawada and N. Ohtani	2022	Distinct responsiveness to rifaximin in patients with hepatic encephalopathy depends on functional gut microbial species.	excluded	duplicates
835	Yukawa-Muto, Y., T. Kamiya, H. Fujii, H. Mori, A. Toyoda, I. Sato, Y. Konishi, A. Hirayama, E. Hara, S. Fukuda, N. Kawada and N. Ohtani	2022	Distinct responsiveness to rifaximin in patients with hepatic encephalopathy depends on functional gut microbial species.	excluded	duplicates
836	Zacharias, H. D., F. Kamel, J. Tan, N. Kimer, L. L. Gluud and M. Y. Morgan	2023	Rifaximin for prevention and treatment of hepatic encephalopathy in people with cirrhosis.	excluded	duplicates
837	Zacharias, H. D., F. Kamel, J. Tan, N. Kimer, L. L. Gluud and M. Y. Morgan	2023	Rifaximin for prevention and treatment of hepatic encephalopathy in people with cirrhosis.	excluded	duplicates
838	Zeng, X., X. Sheng, P. Q. Wang, H. G. Xin, Y. B. Guo, Y. Lin, J. W. Zhong, C. Z. He, J. Yin, T. T. Liu, W. J. Ma, X. Xiao, P. M. Shi, Z. L. Yuan, L. Yang, X. Ma, J. M. Xu, X. Z. Shen, C. Q. Yang, X. Zhu, N. H. Lv and W. F. Xie	2021	Low-dose rifaximin prevents complications and improves survival in patients with decompensated liver cirrhosis.	excluded	duplicates
839	Zeng, X., X. Sheng, P. Q. Wang, H. G. Xin, Y. B. Guo, Y. Lin, J. W. Zhong, C. Z. He, J. Yin, T. T. Liu, W. J. Ma, X. Xiao, P. M. Shi, Z. L. Yuan, L. Yang, X. Ma, J. M. Xu, X. Z. Shen, C. Q. Yang, X. Zhu, N. H. Lv and W. F. Xie	2021	Low-dose rifaximin prevents complications and improves survival in patients with decompensated liver cirrhosis.	excluded	duplicates
840	Zhan, T. and W. Stremmel	2012	The diagnosis and treatment of minimal hepatic encephalopathy.	excluded	duplicates
841	Zhan, T. and W. Stremmel	2012	The diagnosis and treatment of minimal hepatic encephalopathy.	excluded	duplicates
842	Zhu, G. Q., K. Q. Shi, S. Huang, L. R. Wang, Y. Q. Lin, G. Q. Huang, Y. P. Chen, M. Braddock and M. H. Zheng	2015	Systematic review with network meta-analysis: the comparative effectiveness and safety of interventions in patients with overt hepatic encephalopathy.	excluded	duplicates
843	Zhu, G. Q., K. Q. Shi, S. Huang, L. R. Wang, Y. Q. Lin, G. Q. Huang, Y. P. Chen, M. Braddock and M. H. Zheng	2015	Systematic review with network meta-analysis: The comparative effectiveness and safety of interventions in patients with overt hepatic encephalopathy.	excluded	duplicates
844	白朝辉 and 祁兴顺	2020	输注人血白蛋白可以降低肝硬化患者显性肝性脑病发生率并提高其缓解率.	excluded	duplicates
845	白朝辉 and 祁兴顺	2020	输注人血白蛋白可以降低肝硬化患者显性肝性脑病发生率并提高其缓解率.	excluded	duplicates
846	陈佳, 肖潇, 童锦, 万晓强, 郑紫丹 and 彭鹏	2023	利福昔明间断性及规律性给药预防肝性脑病及全因住院的对照研究.	excluded	duplicates
847	陈佳, 肖潇, 童锦, 万晓强, 郑紫丹 and 彭鹏	2023	利福昔明间断性及规律性给药预防肝性脑病及全因住院的对照研究.	excluded	duplicates
848	陈佳, 肖潇, 童锦, 万晓强, 郑紫丹 and 彭鹏	2023	利福昔明间断性及规律性给药预防肝性脑病及全因住院的对照研究.	excluded	duplicates
849	程小韵 (2019). 分流道限流术在治疗经颈静脉肝内门体分流术后肝性脑病中的临床应用 硕士.			excluded	duplicates
850	程小韵 (2019). 分流道限流术在治疗经颈静脉肝内门体分流术后肝性脑病中的临床应用 硕士, 山东大学.			excluded	duplicates
851	崔东来, 陈卫 and 姚希贤	2007	利福昔明在消化疾病中的临床应用进展.	excluded	duplicates
852	崔东来, 陈卫 and 姚希贤	2007	利福昔明在消化疾病中的临床应用进展.	excluded	duplicates
853	丁凯, 胡平方 and 谢渭芬	2015	肝性脑病的诊断和治疗.	excluded	duplicates
854	丁凯, 胡平方 and 谢渭芬	2015	肝性脑病的诊断和治疗.	excluded	duplicates
855	丁凯, 胡平方 and 谢渭芬	2015	肝性脑病的诊断和治疗.	excluded	duplicates
856	樊硕, 孙静波, 李静 and 李怡文	2019	利福昔明联合乳果糖对肝性脑病转归的影响及其机制探讨.	excluded	duplicates
857	樊硕, 孙静波, 李静 and 李怡文	2019	利福昔明联合乳果糖对肝性脑病转归的影响及其机制探讨.	excluded	duplicates
858	樊硕, 孙静波, 李静 and 李怡文	2019	利福昔明联合乳果糖对肝性脑病转归的影响及其机制探讨.	excluded	duplicates
859	范静, 徐静 and 袁雪	2021	利福昔明联合乳果糖治疗肝性脑病患者疗效及其血清S100B蛋白和神经元特异性烯醇化酶变化.	excluded	duplicates
860	范静, 徐静 and 袁雪	2021	利福昔明联合乳果糖治疗肝性脑病患者疗效及其血清S100B蛋白和神经元特异性烯醇化酶变化.	excluded	duplicates
861	范静, 徐静 and 袁雪	2021	利福昔明联合乳果糖治疗肝性脑病患者疗效及其血清S100B蛋白和神经元特异性烯醇化酶变化.	excluded	duplicates
862	封莉, 平春霞, 张丽 and 高媛	2017	利福昔明治疗肝硬化肝性脑病的疗效观察.	excluded	duplicates
863	封莉, 平春霞, 张丽 and 高媛	2017	利福昔明治疗肝硬化肝性脑病的疗效观察.	excluded	duplicates
864	高志明	2012	利福昔明联合乳果糖用于肝性脑病的疗效观察.	excluded	duplicates
865	高志明	2012	利福昔明联合乳果糖用于肝性脑病的疗效观察.	excluded	duplicates
866	高志明	2012	利福昔明联合乳果糖用于肝性脑病的疗效观察.	excluded	duplicates
867	龚家顺, 张艳翎 and 陈浩	2015	利福昔明与乳果糖、拉克替醇治疗肝性脑病疗效和安全性的 Meta 分析.	excluded	duplicates
868	龚家顺, 张艳翎 and 陈浩	2015	利福昔明与乳果糖、拉克替醇治疗肝性脑病疗效和安全性的Meta分析.	excluded	duplicates
869	龚家顺, 张艳翎 and 陈浩	2015	利福昔明与乳果糖、拉克替醇治疗肝性脑病疗效和安全性的Meta分析.	excluded	duplicates
870	韩伟, 赵丽, 周金池, 张哲 and 赵曙光	2020	利福昔明在胃肠道疾病中的应用现状.	excluded	duplicates
871	韩伟, 赵丽, 周金池, 张哲 and 赵曙光	2020	利福昔明在胃肠道疾病中的应用现状.	excluded	duplicates
872	贺秋凤, 胡蓉, 曾义岚, 康信通, 陈治莉, 杨启, 邓杨, 张琼, 毛创杰 and 李萍	2019	乳果糖联合利福昔明治疗肝性脑病患者优于单用乳果糖:一项Meta分析.	excluded	duplicates
873	贺秋凤, 胡蓉, 曾义岚, 康信通, 陈治莉, 杨启, 邓杨, 张琼, 毛创杰 and 李萍	2019	乳果糖联合利福昔明治疗肝性脑病患者优于单用乳果糖:一项Meta分析.	excluded	duplicates
874	胡卫 and 汤绍辉	2013	利福昔明治疗肝性脑病的Meta分析.	excluded	duplicates
875	胡卫 and 汤绍辉	2013	利福昔明治疗肝性脑病的Meta分析.	excluded	duplicates
876	胡洋洋 (2023). 利福昔明预防肝性脑病效果与安全性的Meta分析 硕士.			excluded	duplicates
877	胡洋洋 (2023). 利福昔明预防肝性脑病效果与安全性的Meta分析 硕士, 河北医科大学.			excluded	duplicates
878	贾克丽, 马应杰, 冯素萍, 方立峰 and 郭云霞	2006	雅博司治疗肝硬化并发肝性脑病的临床对照研究.	excluded	duplicates
879	贾克丽, 马应杰, 冯素萍, 方立峰 and 郭云霞	2006	雅博司治疗肝硬化并发肝性脑病的临床对照研究.	excluded	duplicates
880	姜浩 and 谢青	2011	肝性脑病临床诊治的进展.	excluded	duplicates
881	姜浩 and 谢青	2011	肝性脑病临床诊治的进展.	excluded	duplicates
882	姜浩 and 谢青	2011	肝性脑病临床诊治的进展.	excluded	duplicates
883	李世辉	2018	门冬氨酸鸟氨酸联合利福昔明治疗肝硬化相关性显性肝性脑病的效果探析.	excluded	duplicates
884	李世辉	2018	门冬氨酸鸟氨酸联合利福昔明治疗肝硬化相关性显性肝性脑病的效果探析.	excluded	duplicates
885	李世辉	2018	门冬氨酸鸟氨酸联合利福昔明治疗肝硬化相关性显性肝性脑病的效果探析.	excluded	duplicates
886	李世辉	2018	门冬氨酸鸟氨酸联合利福昔明治疗肝硬化相关性显性肝性脑病的效果探析.	excluded	duplicates
887	刘晓丽 and 周纯智	2014	利动治疗肝硬化并发C型肝性脑病的临床观察.	excluded	duplicates
888	刘晓丽 and 周纯智	2014	利动治疗肝硬化并发C型肝性脑病的临床观察.	excluded	duplicates
889	刘晓丽 and 周纯智	2014	利动治疗肝硬化并发C型肝性脑病的临床观察.	excluded	duplicates
890	刘晓雯 and 高沿航	2017	肝硬化患者合并轻微肝性脑病的治疗时间.	excluded	duplicates
891	刘晓雯 and 高沿航	2017	肝硬化患者合并轻微肝性脑病的治疗时间.	excluded	duplicates
892	刘晓雯 and 高沿航	2017	肝硬化患者合并轻微肝性脑病的治疗时间.	excluded	duplicates
893	罗永祥	2021	利福昔明联合乳果糖治疗肝性脑病的疗效观察.	excluded	duplicates
894	罗永祥	2021	利福昔明联合乳果糖治疗肝性脑病的疗效观察.	excluded	duplicates
895	罗永祥	2021	利福昔明联合乳果糖治疗肝性脑病的疗效观察.	excluded	duplicates
896	罗永祥	2021	利福昔明联合乳果糖治疗肝性脑病的疗效观察.	excluded	duplicates
897	吕新月 and 李磊	2018	利福昔明在肝硬化相关并发症中的应用.	excluded	duplicates
898	吕新月 and 李磊	2018	利福昔明在肝硬化相关并发症中的应用.	excluded	duplicates
899	吕新月 and 李磊	2018	利福昔明在肝硬化相关并发症中的应用.	excluded	duplicates
900	马培奇	2010	美FDA批准利福昔明550mg片剂Xifaxan用于减少显性肝性脑病复发风险.	excluded	duplicates
901	马培奇	2010	美FDA批准利福昔明550mg片剂Xifaxan用于减少显性肝性脑病复发风险.	excluded	duplicates
902	马培奇	2010	美FDA批准利福昔明550mg片剂Xifaxan用于减少显性肝性脑病复发风险.	excluded	duplicates
903	马培奇	2010	美FDA批准利福昔明550mg片剂Xifaxan用于减少显性肝性脑病复发风险.	excluded	duplicates
904	秦侃 and 李磊	2014	非吸收性抗生素利福昔明的临床应用进展.	excluded	duplicates
905	秦侃 and 李磊	2014	非吸收性抗生素利福昔明的临床应用进展.	excluded	duplicates
906	邱少霞, 马超 and 谢鸿恩	2023	利福昔明片联合门冬氨酸鸟氨酸颗粒治疗肝硬化失代偿期肝性脑病的效果.	excluded	duplicates
907	邱少霞, 马超 and 谢鸿恩	2023	利福昔明片联合门冬氨酸鸟氨酸颗粒治疗肝硬化失代偿期肝性脑病的效果.	excluded	duplicates
908	邱少霞, 马超 and 谢鸿恩	2023	利福昔明片联合门冬氨酸鸟氨酸颗粒治疗肝硬化失代偿期肝性脑病的效果.	excluded	duplicates
909	阮锦凤, 石丰豪, 苏杭, 李薇 and 韩晟	2024	利福昔明联合乳果糖治疗中国C型肝性脑病的药物经济学评价.	excluded	duplicates
910	阮锦凤, 石丰豪, 苏杭, 李薇 and 韩晟	2024	利福昔明联合乳果糖治疗中国C型肝性脑病的药物经济学评价.	excluded	duplicates
911	苏芳华	2010	预防肝性脑病复发药-利福昔明.	excluded	duplicates
912	苏芳华	2010	预防肝性脑病复发药-利福昔明.	excluded	duplicates
913	苏芳华	2010	预防肝性脑病复发药-利福昔明.	excluded	duplicates
914	苏芳华	2010	预防肝性脑病复发药-利福昔明.	excluded	duplicates
915	谭炜 and 谢渭芬	2017	隐匿性肝性脑病诊治目前存在的问题及对策.	excluded	duplicates
916	谭炜 and 谢渭芬	2017	隐匿性肝性脑病诊治目前存在的问题及对策.	excluded	duplicates
917	谭炜 and 谢渭芬	2017	隐匿性肝性脑病诊治目前存在的问题及对策.	excluded	duplicates
918	唐敏 and 杨长青	2018	粪菌移植治疗肝性脑病的时机是否成熟?	excluded	duplicates
919	唐敏 and 杨长青	2018	粪菌移植治疗肝性脑病的时机是否成熟?	excluded	duplicates
920	唐夏姣, 曾欣 and 谢渭芬	2015	利福昔明治疗和预防肝性脑病的研究进展.	excluded	duplicates
921	唐夏姣, 曾欣 and 谢渭芬	2015	利福昔明治疗和预防肝性脑病的研究进展.	excluded	duplicates
922	田宏伟	2022	门冬氨酸鸟氨酸联合利福昔明治疗肝性脑病患者的临床效果及对神经症状的影响.	excluded	duplicates
923	田宏伟	2022	门冬氨酸鸟氨酸联合利福昔明治疗肝性脑病患者的临床效果及对神经症状的影响.	excluded	duplicates
924	田宏伟	2022	门冬氨酸鸟氨酸联合利福昔明治疗肝性脑病患者的临床效果及对神经症状的影响.	excluded	duplicates
925	田宏伟	2022	门冬氨酸鸟氨酸联合利福昔明治疗肝性脑病患者的临床效果及对神经症状的影响.	excluded	duplicates
926	王畅 and 牛俊奇	2019	粪便微生物移植胶囊治疗肝性脑病的安全性:一项1期随机安慰剂对照试验.	excluded	duplicates
927	王畅 and 牛俊奇	2019	粪便微生物移植胶囊治疗肝性脑病的安全性:一项1期随机安慰剂对照试验.	excluded	duplicates
928	王晖, 赵亚刚 and 李素英	2022	艾灸联合利福昔明预防乙肝肝硬化患者TIPS术后肝性脑病发生的临床观察.	excluded	duplicates
929	王晖, 赵亚刚 and 李素英	2022	艾灸联合利福昔明预防乙肝肝硬化患者TIPS术后肝性脑病发生的临床观察.	excluded	duplicates
930	王晖, 赵亚刚 and 李素英	2022	艾灸联合利福昔明预防乙肝肝硬化患者TIPS术后肝性脑病发生的临床观察.	excluded	duplicates
931	王慧, 张恩, 王勇, 靳秀丽, 张田 and 郭倩倩	2017	利福昔明联合门冬氨酸鸟氨酸治疗肝硬化肝性脑病的效果观察.	excluded	duplicates
932	王慧, 张恩, 王勇, 靳秀丽, 张田 and 郭倩倩	2017	利福昔明联合门冬氨酸鸟氨酸治疗肝硬化肝性脑病的效果观察.	excluded	duplicates
933	王瑞, 常占杰, 吴杰, 张海博, 闫曙光, 魏海梁, 关茜 and 李京涛	2023	基于文献计量学的肝性脑病中医药研究的知识图谱可视化分析.	excluded	duplicates
934	王瑞, 常占杰, 吴杰, 张海博, 闫曙光, 魏海梁, 关茜 and 李京涛	2023	基于文献计量学的肝性脑病中医药研究的知识图谱可视化分析.	excluded	duplicates
935	王侠林, 左赞, 范红, 孔祥阳 and 贺建峰	2018	基于概率话题模型的轻微型肝性脑病患者肠道菌群结构研究.	excluded	duplicates
936	王侠林, 左赞, 范红, 孔祥阳 and 贺建峰	2018	基于概率话题模型的轻微型肝性脑病患者肠道菌群结构研究.	excluded	duplicates
937	王侠林, 左赞, 范红, 孔祥阳 and 贺建峰	2018	基于概率话题模型的轻微型肝性脑病患者肠道菌群结构研究.	excluded	duplicates
938	王瑶芬	2015	利福昔明预防肝性脑病复发的Meta分析.	excluded	duplicates
939	王瑶芬	2015	利福昔明预防肝性脑病复发的Meta分析.	excluded	duplicates
940	王瑶芬	2015	利福昔明预防肝性脑病复发的Meta分析.	excluded	duplicates
941	王瑶芬	2015	利福昔明预防肝性脑病复发的Meta分析.	excluded	duplicates
942	王征, 侯维, 张维, 吴浩馨, 郑素军 and 胡中杰	2022	利福昔明改善肝硬化难治型腹水患者临床症状及短期生存情况.	excluded	duplicates
943	王征, 侯维, 张维, 吴浩馨, 郑素军 and 胡中杰	2022	利福昔明改善肝硬化难治型腹水患者临床症状及短期生存情况.	excluded	duplicates
944	王征, 侯维, 张维, 吴浩馨, 郑素军 and 胡中杰	2022	利福昔明改善肝硬化难治型腹水患者临床症状及短期生存情况.	excluded	duplicates
945	吴书妹 and 郭传勇	2012	利福昔明治疗肝性脑病的研究进展.	excluded	duplicates
946	吴书妹 and 郭传勇	2012	利福昔明治疗肝性脑病的研究进展.	excluded	duplicates
947	吴书妹, 周莹群 and 郭传勇	2012	利福昔明在消化道疾病中的应用进展.	excluded	duplicates
948	吴书妹, 周莹群 and 郭传勇	2012	利福昔明在消化道疾病中的应用进展.	excluded	duplicates
949	吴书妹, 周莹群 and 郭传勇	2012	利福昔明在消化道疾病中的应用进展.	excluded	duplicates
950	辛晟梁 and 徐可树	2017	乳果糖在肝性脑病的应用及其研究进展.	excluded	duplicates
951	辛晟梁 and 徐可树	2017	乳果糖在肝性脑病的应用及其研究进展.	excluded	duplicates
952	薛涛, 邱建华 and 乔莉	2011	“他山之石”——谈肝性脑病临床药物研究的启示.	excluded	duplicates
953	薛涛, 邱建华 and 乔莉	2011	“他山之石”——谈肝性脑病临床药物研究的启示.	excluded	duplicates
954	薛涛, 邱建华 and 乔莉	2011	“他山之石”——谈肝性脑病临床药物研究的启示.	excluded	duplicates
955	杨光	2013	利福昔明治疗肝性脑病观察.	excluded	duplicates
956	杨光	2013	利福昔明治疗肝性脑病观察.	excluded	duplicates
957	杨光	2013	利福昔明治疗肝性脑病观察.	excluded	duplicates
958	杨光	2013	利福昔明治疗肝性脑病观察.	excluded	duplicates
959	杨娟, 周世昌, 张建立 and 杨玉秀	2016	门冬氨酸鸟氨酸联合利福昔明治疗肝性脑病的临床疗效.	excluded	duplicates
960	杨娟, 周世昌, 张建立 and 杨玉秀	2016	门冬氨酸鸟氨酸联合利福昔明治疗肝性脑病的临床疗效.	excluded	duplicates
961	杨君义	2005	旅游者腹泻用药利福昔明.	excluded	duplicates
962	杨君义	2005	旅游者腹泻用药利福昔明.	excluded	duplicates
963	叶江锋 and 琚坚	2015	利福昔明预防和治疗肝性脑病的研究进展.	excluded	duplicates
964	叶江锋 and 琚坚	2015	利福昔明预防和治疗肝性脑病的研究进展.	excluded	duplicates
965	叶院宁, 毛华 and 汪芳裕	2018	利福昔明在消化道疾病中的应用进展.	excluded	duplicates
966	叶院宁, 毛华 and 汪芳裕	2018	利福昔明在消化道疾病中的应用进展.	excluded	duplicates
967	叶院宁, 毛华 and 汪芳裕	2018	利福昔明在消化道疾病中的应用进展.	excluded	duplicates
968	张丽丽, 马欢, 杨建波 and 章静	2016	利福昔明治疗轻微型肝性脑病的疗效观察.	excluded	duplicates
969	张丽丽, 马欢, 杨建波 and 章静	2016	利福昔明治疗轻微型肝性脑病的疗效观察.	excluded	duplicates
970	张丽丽, 马欢, 杨建波 and 章静	2016	利福昔明治疗轻微型肝性脑病的疗效观察.	excluded	duplicates
971	张晓慧, 吕源 and 平春霞	2018	利福昔明联合乳果糖灌肠治疗肝性脑病的疗效观察.	excluded	duplicates
972	张晓慧, 吕源 and 平春霞	2018	利福昔明联合乳果糖灌肠治疗肝性脑病的疗效观察.	excluded	duplicates
973	张阳洋	2021	利福昔明联合门冬氨酸鸟氨酸治疗肝硬化肝性脑病患者的效果.	excluded	duplicates
974	张阳洋	2021	利福昔明联合门冬氨酸鸟氨酸治疗肝硬化肝性脑病患者的效果.	excluded	duplicates
975	张阳洋	2021	利福昔明联合门冬氨酸鸟氨酸治疗肝硬化肝性脑病患者的效果.	excluded	duplicates
976	张阳洋	2021	利福昔明联合门冬氨酸鸟氨酸治疗肝硬化肝性脑病患者的效果.	excluded	duplicates
977	张纵，王晓花	2018	肝性脑病诊断及治疗进展.	excluded	duplicates
978	张纵，王晓花	2018	肝性脑病诊断及治疗进展.	excluded	duplicates
979	钟桂平, 周良注 and 甘拜泉	2019	非吸收性抗生素利福昔明治疗肝性脑病的疗效观察.	excluded	duplicates
980	钟桂平, 周良注 and 甘拜泉	2019	非吸收性抗生素利福昔明治疗肝性脑病的疗效观察.	excluded	duplicates
981	钟桂平, 周良注 and 甘拜泉	2019	非吸收性抗生素利福昔明治疗肝性脑病的疗效观察.	excluded	duplicates
982	周静静, 施玲玲, 颜小丹 and 陈依娜	2023	门冬氨酸鸟氨酸与利福昔明联用减少肝性脑病复发风险的效果评价.	excluded	duplicates
983	周静静, 施玲玲, 颜小丹 and 陈依娜	2023	门冬氨酸鸟氨酸与利福昔明联用减少肝性脑病复发风险的效果评价.	excluded	duplicates
984	周静静, 施玲玲, 颜小丹 and 陈依娜	2023	门冬氨酸鸟氨酸与利福昔明联用减少肝性脑病复发风险的效果评价.	excluded	duplicates
985	周淑新	2010	WONCA研究论文摘要汇编——利福昔明治疗肝性脑病.	excluded	duplicates
986	周淑新	2010	WONCA研究论文摘要汇编——利福昔明治疗肝性脑病.	excluded	duplicates
987	周淑新	2010	WONCA研究论文摘要汇编——利福昔明治疗肝性脑病.	excluded	duplicates
988	周扬，马亚丽	2016	养阴化痰息风方治疗反复发作性肝性脑病的临床观察.	excluded	duplicates
989	周扬，马亚丽	2016	养阴化痰息风方治疗反复发作性肝性脑病的临床观察.	excluded	duplicates
990	朱丽燕	2021	乳果糖联合利福昔明预防肝硬化患者上消化道出血及肝性脑病的效果.	excluded	duplicates
991	朱丽燕	2021	乳果糖联合利福昔明预防肝硬化患者上消化道出血及肝性脑病的效果.	excluded	duplicates
992	朱丽燕	2021	乳果糖联合利福昔明预防肝硬化患者上消化道出血及肝性脑病的效果.	excluded	duplicates
993	朱丽燕	2021	乳果糖联合利福昔明预防肝硬化患者上消化道出血及肝性脑病的效果.	excluded	duplicates
994	Labenz, C	2022	Letter to the editor: Evidence on the use of l L-ornithine l L-aspartate in overt HEBut does it really improve prognosis?	excluded	duplicates
995	Shawcross, D. L	2023	Ammonia - an enduring foe - What evaluating whole body ammonia metabolism can teach us about cirrhosis and therapies treating hepatic encephalopathy	excluded	Incomplete information
996	Xie, C	2023	Rifaximin-α in alcohol-associated liver disease	excluded	Incomplete information
997	/	2014	[Intestine specific broad spectrum antibiotic. Rifaximin: therapy option in hepatic encephalopathy]	excluded	Incomplete information
998	Labenz, J	2014	[Pay more attention to hepatic encephalopathy]	excluded	Incomplete information
999	Utzt, M. J	2015	[Not Available]	excluded	Incomplete information
1000	Kircheis, G	2012	[Hepatic encephalopathy]	excluded	Incomplete information
1001	Harden Waibel, B	2023	Resuscitation and Preparation of the Emergency General Surgery Patient	excluded	Incomplete information
1002	Reau, N. S	2023	The Importance of Making an Accurate Diagnosis for Hepatic Encephalopathy	excluded	Incomplete information
1003	Badal, B. D	2023	Hepatic Encephalopathy in Acute-on-Chronic Liver Failure	excluded	Incomplete information
1004	Damianos, J	2023	Gut Microbiome and Dietar Considerations	excluded	Incomplete information
1005	Faccioli, J	2023	Primary Prophylaxis of Overt Hepatic Encephalopathy: Is It Time to Consider It?	excluded	Incomplete information
1006	Miller, K	2023	Palliative care and end of life care in decompensated cirrhosis	excluded	Incomplete information
1007	Abdulmajeed, F	2023	Neurocritical Care in the General Intensive Care Unit	excluded	Incomplete information
1008	Dhakre, V. W	2022	Shot to the Heart - A Unique Presentation of Abernethy Malformation	excluded	Incomplete information
1009	Singh, H	2022	Dexmedetomidine-Associated Hypernatremia and Polyuria	excluded	Incomplete information
1010	Tripathi, D	2022	Prophylactic embolization of large spontaneous portosystemic shunts with transjugular intrahepatic portosystemic shunt (TIPS): A panacea for post-TIPS hepatic encephalopathy?	excluded	Incomplete information
1011	Au, M	2022	A Rare Neurological Complication in Advanced Liver Disease: Acquired Hepatocerebral Degeneration	excluded	Incomplete information
1012	Kaur, B	2022	Pretransplant management of the patient with severe acute-on-chronic liver failure	excluded	Incomplete information
1013	Marshall, A	2021	Medicines management in adult patients undergoingliver transplantation	excluded	Incomplete information
1014	Shubhra	2022	Management of leptospirosis in postpartum period in ICU	excluded	Incomplete information
1015	Edwards, L. A	2021	Meeting the Challenge of Antimicrobial Resistance in Cirrhosis: The Invisible Threat That Lies Within	excluded	Incomplete information
1016	González, L. F	2021	Percutaneous treatment of a splenorenal shunt with an atrial septal closure device	excluded	Incomplete information
1017	Häckel, A	2021	Rifaximin scores in relapse prevention - Hepatic encephalopathy	excluded	Incomplete information
1018	Anjani, G	2021	Fulminant acute liver failure as an unusual presentation of Kawasaki disease	excluded	Incomplete information
1019	Rose, C. F	2021	Judging the value of ammonia measurement on lactulose dosing: Apples and oranges?	excluded	Incomplete information
1020	Abenavoli, L	2020	Mediterranean diet and probiotics supplementation to treat non-alcoholic fatty liver disease	excluded	Incomplete information
1021	Boku, K	2021	Reversible hyperammonemic encephalopathy after gastrointestinal bleeding	excluded	Incomplete information
1022	Lin, F. P	2020	Exercise-Induced Hyperammonemia Does Not Precipitate Overt Hepatic Encephalopathy	excluded	Incomplete information
1023	Kedarisetty, C. K	2020	The Predicament of the PREDICT Study!!	excluded	Incomplete information
1024	Alfa-Wali, M	2020	Abdominal wall mesh infection presenting with ammonia encephalopathy	excluded	Incomplete information
1025	Henkel, S. A. F	2020	Bye Bye Benzoate: What Next for Hyperammonemia in Liver Disease?	excluded	Incomplete information
1026	Hyde, A. M	2020	Advanced Practice Providers: Raising Our Defenses Against the Rising Tide of Cirrhosis	excluded	Incomplete information
1027	Flowers, L. M	2019	Would you recognize this ‘invisible’ encephalopathy?	excluded	Incomplete information
1028	Friedman, J. A	2019	Mesocaval Shunt Reduction Using a Parallel Stent Technique for Recurrent Hepatic Encephalopathy	excluded	Incomplete information
1029	Quigley, E. M. M	2019	Microbiome Modulation in Liver Disease	excluded	Incomplete information
1030	Shalimar	2019	Reply	excluded	Incomplete information
1031	Bloom, P. P	2019	Editorial: mind the gaps - an important first step towards improving hepatic encephalopathy care	excluded	Incomplete information
1032	Kraef, C	2019	Transjugular Intrahepatic Portosystemic Shunt (TIPS) for primary and secondary prophylaxis of variceal bleeding in hepatic schistosomiasis	excluded	Incomplete information
1033	/	2019	Rifaximin-a in liver cirrhosis and hepatic encephalopathy: Antibiotic action, probiotic effects	excluded	Incomplete information
1034	Hedge, J. C	2018	Intravascular US Guidance for Direct Intrahepatic Portosystemic Shunt Creation in the Setting of Polycystic Liver Disease	excluded	Incomplete information
1035	Sidhu, S. S	2018	L-Ornithine L-Aspartate is Effective and Safe for the Treatment of Hepatic Encephalopathy in Cirrhosis	excluded	Incomplete information
1036	Amodio, P	2018	Solving doubts about L-ornithine L-aspartate for overt hepatic encephalopathy: Whom and how to treat	excluded	Incomplete information
1037	Srinivasa, R. N	2018	Transjugular Intrahepatic Portosystemic Shunt Reduction Using the GORE VIATORR Controlled Expansion Endoprosthesis: Hemodynamics of Reducing an Established 10-mm TIPS to 8-mm in Diameter	excluded	Incomplete information
1038	Alper, B. S	2017	Point-of-care application of: ‘Probiotics for people with hepatic encephalopathy’	excluded	Incomplete information
1039	Khalili, H	2017	Transjugular intrahepatic portosystemic shunt reduction for management of recurrent hepatic encephalopathy	excluded	Incomplete information
1040	Ryan, J. D	2017	Rifaximin treatment for encephalopathy reduces hospital resource use: Real-world data don't fail to IMPRESS	excluded	Incomplete information
1041	/	2017	The importance of intestinal microbiome in the treatment of hepatic encephalopathy	excluded	Incomplete information
1042	Ninan, J	2017	Ammonia levels and hepatic encephalopathy in patients with known chronic liver disease	excluded	Incomplete information
1043	Mutgi, K. A. J	2016	Perifollicular petechiae and easy bruising	excluded	Incomplete information
1044	Kao, D	2016	Fecal microbiota transplantation in the management of hepatic encephalopathy	excluded	Incomplete information
1045	Rathi, S	2015	Hepatobiliary Quiz—14 (2015)	excluded	Incomplete information
1046	Utzt, M. J	2015	In Process Citation	excluded	Incomplete information
1047	Rathi, S	2015	Hepatobiliary Quiz (Answers)-14 (2015)	excluded	Incomplete information
1048	Stein, J	2015	New products for pharmacists 06-10-2015	excluded	Incomplete information
1049	Saußele, T	2014	Liver cirrhosis: Prophylaxis of hepatic encephalopathy with rifaximin	excluded	Incomplete information
1050	/	2014	Gut-selective broad-spectrum antibiotic. Rifaximin: Therapeutic option for hepatic encephalopathy	excluded	Incomplete information
1051	Arias, P	2014	Misdiagnosis of alpha-1 antitrypsin phenotype in an infant with CMV infection and liver failure	excluded	Incomplete information
1052	Leonard, H	2014	Embolization of porto-systemic shunt as treatment for recurrent hepatic encephalopathy	excluded	Incomplete information
1053	Viron, M	2014	Schizophrenia complicated by chronic hepatitis C virus and hepatic encephalopathy	excluded	Incomplete information
1054	Liotta, E. M	2014	Acute changes in ventricular volume during treatment for hepatic and renal failure	excluded	Incomplete information
1055	Peters, J. R	2014	Clinical endpoint bioequivalence study	excluded	Incomplete information
1056	Valentin, T	2014	Bacteraemia with rifampin-resistant Staphylococcus aureus and the potential role of cross-resistance between rifampin and rifaximin	excluded	Incomplete information
1057	De Vos-Koppelaar, D. N. C. M	2013	Rifaximin keeps ammonia levels in check. Reserve spot in hepatic encephalopathy	excluded	Incomplete information
1058	De Vos-Koppelaar, N. C. M	2013	Reserve spot in hepatic encephalopathy: Rifaximin keeps ammonia levels under control	excluded	Incomplete information
1059	Gowan, J	2013	Women's health and irritable bowel syndrome	excluded	Incomplete information
1060	Norgine, X	2012	Rifaximin: Approved indication: Prevention of recurrent hepatic encephalopathy	excluded	Incomplete information
1061	Franks, I	2012	IBD: Phase II results for IBD drugs	excluded	Incomplete information
1062	/	2011	Non-absorbable disaccharides and antibacterials are the treatment of choice for hepatic encephalopathy	excluded	Incomplete information
1063	Gundling, F	2011	Rifaximin treatment in hepatic encephalopathy	excluded	Incomplete information
1064	Les, I	2011	Response to mumtaz and ford	excluded	Incomplete information
1065	Eagar, M	2011	The patient with cirrhosis who presents for non-hepatic surgery	excluded	Incomplete information
1066	Tack, J	2010	This Month in Gastroenterology	excluded	Incomplete information
1067	/	2010	Abstracts from Around the World	excluded	Incomplete information
1068	Leise, M. D	2010	Rifaximin in hepatic encephalopathy: Is an ounce of prevention worth a pretty penny?	excluded	Incomplete information
1069	Córdoba Cardona, J	2009	Hepatic encephalopathy today: how uncertainty perpetuates clinical inertia	excluded	Incomplete information
1070	Mantry, P. S	2009	New data on hepatic encephalopathy	excluded	Incomplete information
1071	Santamaría, L. G	2007	What is the treatment standard of hepatic encephalopathy? Lessons of clinical trials in the treatment of hepatic encephalopathy	excluded	Incomplete information
1072	Shah, S	2005	Licensing highlights	excluded	Incomplete information
1073	Clemmesen, J. O	1999	Hyperammonia and cerebral herniation: Is an abnormality of ammonia metabolism responsible?	excluded	Incomplete information
1074	Sanaka, M. R	2003	Challenges of designing hepatic encephalopathy treatment trials	excluded	Incomplete information
1075	Wettstein, M	2003	Hepatic encephalopathy - Therapy	excluded	Incomplete information
1076	Nct	2022	Secondary Prophylaxis of Hepatic Encephalopathy in Cirrhotic Patients	excluded	Incomplete information
1077	/	2010	Salix Pharmaceuticals Inc. Xifaxan (rifaximin) tablets 550 mg for hepatic encephalopathy. Committee USFaDAGDA	excluded	Incomplete information
1078	Fera, G	1993	Rifaximin in the treatment of hepatic encephalopathy	excluded	Incomplete information
1079	Nct	2013	Rifaximin vs Placebo for the Prevention of Encephalopathy in Patients Treated by TIPS	excluded	Incomplete information
1080	Flamm, S. L	2020	Precipitation factors of overt hepatic encephalopathy occurrence: an analysis of 3 rifaximin clinical trials	excluded	Incomplete information
1081	Habib, H	2016	Evaluation of efficacy of rifaximin in the treatment of hepatic encephalopathy in patients with cirrhosis	excluded	Incomplete information
1082	Mathew, L	2019	A 6-month efficacy, safety, and tolerability study of rifaximin in preventing hepatic encephalopathy	excluded	Incomplete information
1083	Mullen, K. D	2007	Safety and tolerability study of rifaximin in participants with a history of hepatic encephalopathy	excluded	Incomplete information
1084	/	2014	Lactulose, L-ornithine L-aspartate, or Rifaximin Versus Placebo for Preventing Hepatic Encephalopathy in Variceal Bleeding	excluded	Incomplete information
1085	Ctri	2013	Prophylaxis of hepatic encephalopathy in acute variceal bleed in patients with cirrhosis: an open label randomized trial of lactulose versus Rifaximin	excluded	Incomplete information
1086	Tan, W	2022	Effects of low-dose and high-dose rifaximin in the treatment of covert hepatic encephalopathy	excluded	Incomplete information
1087	ChiCtr	2023	Assessment of reversal in grades of overt hepatic encephalopathy by comparing the efficacy of rifaximin, probiotic and L-ornithine- L aspartate with lactulose as control drug for clinical trial	excluded	Incomplete information
1088	Dimick-Santos, L	2010	Meeting of The Gastrointestinal Drugs Advisory Committe (GIDAC) to evaluate Rifaximin 550 mg Tablets for the proposed indication of Maintenance of Remission of Hepatic Encephalopathy (HE) in patients 18 years old and older. NDA 22-554 Clinical Review	excluded	Incomplete information
1089	Riggio, O	2001	Randomized controlled trial for the prevention of early posr-tips hepatic encephalopathy: comparison between Rifaximin, Lactitol and no treatment (abstract)	excluded	Incomplete information
1090	ChiCtr	2022	Rifaximin for Preventing Complications in Patients with Decompensated Liver Cirrhosis: a Multi-center Randomized Prospective Study	excluded	Incomplete information
1091	陆颖	2009	利福昔明对缓解成人肝性脑病安全有效	excluded	Incomplete information
1092	韩丹	2017	自发性细菌性腹膜炎的二级预防:利福昔明vs诺氟沙星	excluded	Incomplete information
1093	ZENG X	2021	低剂量利福昔明可预防肝硬化失代偿期患者的并发症并提高生存率	excluded	Incomplete information
1094	/	2010	FDA批准Salix药业的利福昔明(rifaximin,Xifaxan)550mg片剂上市	excluded	Incomplete information
1095	de Wit, K	2023	Rifaximin stimulates nitrogen detoxification by PXR-independent mechanisms in human small intestinal organoids	excluded	Non-clinical trials
1096	Eriksen, P. L	2023	Clearance and production of ammonia quantified in humans by constant ammonia infusion - the effects of cirrhosis and ammonia-targeting treatments	excluded	Non-clinical trials
1097	Ozturk, N. B	2023	Diagnostic Performance of the ICD-10 Code K76.82 for Hepatic Encephalopathy in Patients With Cirrhosis	excluded	Non-clinical trials
1098	Zarantonello, L	2023	Working Memory in Patients with Varying Degree of Hepatic Encephalopathy (HE): A Pilot EEG-fNIRS Study	excluded	Non-clinical trials
1099	Bajaj, J. S	2023	Targets to improve quality of care for patients with hepatic encephalopathy: data from a multi-centre cohort	excluded	Non-clinical trials
1100	Deltenre, P	2021	Quality of life as a therapeutic objective in the management of hepatic encephalopathy and the potential role of rifaximin-α	excluded	Non-clinical trials
1101	Vadhariya, A	2020	A retrospective study of drug utilization and hospital readmissions among Medicare patients with hepatic encephalopathy	excluded	Non-clinical trials
1102	Tapper, E. B	2016	Rifaximin for the prevention of readmissions for patients with hepatic encephalopathy - the price is right	excluded	Non-clinical trials
1103	Ahluwalia, V	2014	Enhancement of functional connectivity, working memory and inhibitory control on multi-modal brain MR imaging with Rifaximin in Cirrhosis: implications for the gut-liver-brain axis	excluded	Non-clinical trials
1104	Evdokimova, A. G	2011	[Optimization of treatment of patients with chronic cardiac insufficiency of the ischemic genesis and hobnail liver]	excluded	Non-clinical trials
1105	Rao, R. N	2012	Determination of rifaximin in rat serum by ionic liquid based dispersive liquid-liquid microextraction combined with RP-HPLC	excluded	Non-clinical trials
1106	Huang, E	2007	The cost-effectiveness and budget impact of competing therapies in hepatic encephalopathy - a decision analysis	excluded	Non-clinical trials
1107	Lata, J	2002	[Rifaximin in the treatment of hepatic encephalopathy]	excluded	Non-clinical trials
1108	Zeneroli, M. L	1997	Antibacterial activity of rifaximin reduces the levels of benzodiazepine-like compounds in patients with liver cirrhosis	excluded	Non-clinical trials
1109	Alvisi, V	1987	Rifaximin, a rifamycin derivative for use in the treatment of intestinal bacterial infections in seriously disabled patients	excluded	Non-clinical trials
1110	Testa, R	1985	A non-absorbable rifamycin for treatment of hepatic encephalopathy	excluded	Non-clinical trials
1111	/	2023	Erratum: Real-world evidence of long-term survival and healthcare resource use in patients with hepatic encephalopathy receiving rifaximin-α treatment: a retrospective observational extension study with long-term follow-up (IMPRESS II)		Non-clinical trials
1112	Buxton, A	2023	EE328 Healthcare Costs in Patients With Hepatic Encephalopathy Receiving Rifaximin-α Treatment in the IMPRESS-II Study	excluded	Non-clinical trials
1113	Cain, D	2023	CLEARING THE PATH: IMPROVING RIFAXIMIN ACCESS FOR LIVER PATIENTS AND EVALUATING IMPACT ON HOSPITAL READMISSION	excluded	Non-clinical trials
1114	Cardoso, F. S	2023	Early serum ammonia variation in critically ill patients with cirrhosis: A multicentre cohort study	excluded	Non-clinical trials
1115	Chaturvedi, P	2023	Stability-Indicating Liquid Chromatography Method for Rifaximin and LC-MS Characterization of its Potential Degradants	excluded	Non-clinical trials
1116	Dashputre, A	2023	Assessment of access barriers to rifaximin among patients with overt hepatic encephalopathy using adjudicated claims data	excluded	Non-clinical trials
1117	Hannah, N	2023	Serum ammonia does not guide management and is overutilised in patients with cirrhosis in hospital settings	excluded	Non-clinical trials
1118	Ikeuchi, K	2023	Modulation of duodenal and jejunal microbiota by rifaximin in mice with CCl4-induced liver fibrosis	excluded	Non-clinical trials
1119	Jesudian, A	2023	SYSTEMATIC UNDERCOUNTING OF OVERT HEPATIC ENCEPHALOPATHY HOSPITALIZATIONS IDENTIFIED BY USING HOSPITAL-ADMINISTERED MEDICATION DATA	excluded	Non-clinical trials
1120	Jiang, X	2023	SINGLE NUCLEAR RNA SEQUENCING OF TERMINAL ILEUM IN PATIENTS WITH CIRRHOSIS DEMONSTRATES MULTI-FACETED ALTERATIONS IN THE INTESTINAL BARRIER	excluded	Non-clinical trials
1121	Jones, B. I	2023	Predicting hepatic encephalopathy in patients with cirrhosis: A UK population-based study and validation of risk scores	excluded	Non-clinical trials
1122	Monk, G	2023	Adherence to rifaximin initiation and prescribing within King's College Hospital and transfer of prescribing to primary care	excluded	Non-clinical trials
1123	Nyberg, L. M	2023	Real-World Value of Direct-Acting Antivirals for Hepatitis C at Kaiser Permanente Southern California	excluded	Non-clinical trials
1124	Odenwald, M. A	2023	Bifidobacteria metabolize lactulose to optimize gut metabolites and prevent systemic infection in patients with liver disease	excluded	Non-clinical trials
1125	Parisse, S	2023	Rifaximin Reduces Risk of All-Cause Hospitalization in Cirrhotic Liver Transplant Candidates with Hepatic Encephalopathy	excluded	Non-clinical trials
1126	Rodríguez, M. P	2023	Proton Pump Inhibitor use and Complications of Cirrhosis Are Linked with Distinct Gut Microbial Bacteriophage and Eukaryotic Viral Like Particle Signatures in Cirrhosis	excluded	Non-clinical trials
1127	Sherman, Z	2023	Integration of Cirrhosis Best Practices into Electronic Medical Record Documentation Associated with Reduction in 30-Day Mortality Following Hospitalization	excluded	Non-clinical trials
1128	Singal, A. G	2023	Real-World Systemic Treatment Patterns after Atezolizumab and Bevacizumab in Patients with Hepatocellular Carcinoma in the United States	excluded	Non-clinical trials
1129	Skouloudi, M	2023	Left atrial strain and ventricular global longitudinal strain in cirrhotic patients using the new criteria of Cirrhotic Cardiomyopathy Consortium	excluded	Non-clinical trials
1130	Tafader, A	2023	A SPECIALIZED HEPATIC ENCEPHALOPATHY TESTING CLINIC IMPROVES RATIONAL DECISION MAKING FOR HE THERAPY AND CAN DETECT ALTERNATIVE CAUSES FOR COGNITIVE IMPAIRMENT IN CIRRHOSIS	excluded	Non-clinical trials
1131	Van Doorn, D	2023	RIFAXIMIN REDUCES HEALTHCARE UTILIZATION IN PATIENTS WITH CIRRHOSIS AND RECURRENT EPISODES OF HEPATIC ENCEPHALOPATHY: A RETROSPECTIVE EFFICACY STUDY	excluded	Non-clinical trials
1132	Wong, R. J	2023	REGIONAL VARIATIONS ACROSS THE UNITED STATES IN THE PREVALENCE OF OVERT HEPATIC ENCEPHALOPATHY AND RIFAXIMIN UTILIZATION AMONG COMMERCIALLY AND MEDICARE INSURED ADULTS	excluded	Non-clinical trials
1133	Wong, R. J	2023	FIFTEEN-YEAR TRENDS IN THE PREVALENCE OF DECOMPENSATED CIRRHOSIS AND OVERT HEPATIC ENCEPHALOPATHY AMONG MEDICARE BENEFICIARIES IN THE UNITED STATES (2006-2020)	excluded	Non-clinical trials
1134	Yukawa-Muto, Y	2023	IDENTIFICATION AND CHARACTERIZATION OF THE GUT MICROBIAL SPECIES INVOLVED IN HEPATIC ENCEPHALOPATHY FROM THE ANALYSIS OF PATIENTS ADMINISTERED RIFAXIMIN	excluded	Non-clinical trials
1135	Al Kaabi, H	2023	Clinical Characteristics, Etiology, and Prognostic Scores in Patients with Acute Decompensated Liver Cirrhosis	excluded	Non-clinical trials
1136	Badal, B	2023	A Specialized Hepatic Encephalopathy Testing Clinic Improves Rational Decision Making for HE Therapy and Can Detect Alternative Causes for Cognitive Impairment in Cirrhosis	excluded	Non-clinical trials
1137	Bajaj, J. S	2023	Role of Oral Health, Frailty, and Minimal Hepatic Encephalopathy in the Risk of Hospitalization: A Prospective Multi-Center Cohort of Outpatients With Cirrhosis	excluded	Non-clinical trials
1138	Brol, M. J	2023	RIFAXIMIN-A HAS LIMITED EFFECT ON LIVER AND BRAIN PHENOTYPE IN MURINE MODELS OF EARLY STAGE ALCOHOL-ASSOCIATED AND NONALCOHOLIC FATTY LIVER DISEASE	excluded	Non-clinical trials
1139	Kulkarni, A. V	2023	RESPONSE TO CORTICOSTEROID THERAPY, RECOMPENSATION, AND LONGTERM SURVIVAL IN PATIENTS WITH SEVERE ALCOHOL-ASSOCIATED HEPATITIS ARE DEPENDENT ON KARNOFSKYS PERFORMANCE STATUS	excluded	Non-clinical trials
1140	Meyer-Herbon, P	2023	Severe Hepatic Decompensation As Long-Term Complication After Distal Very Long Roux-en-Y Gastric Bypass	excluded	Non-clinical trials
1141	Ni, K	2023	ASSESSING ADHERENCE RATES TO QUALITY MEASURES IN HOSPITALIZED PATIENTS WITH CIRRHOSIS	excluded	Non-clinical trials
1142	Pandico, F	2023	Rifaximin Use, Adherence and Persistence in Patients with Hepatic Encephalopathy: A Real-World Study in the South of Italy	excluded	Non-clinical trials
1143	Parra, N. S	2023	EVALUATING HOSPITAL LENGTH OF STAY, READMISSION, AND COST OF CARE IN CIRRHOTICS WITH HEPATIC ENCEPHALOPATHY		Non-clinical trials
1144	Twohig, P	2023	A PROSPECTIVE MULTIMODAL EDUCATION INTERVENTION FOR PROVIDERS TO INCREASE HEPATIC ENCEPHALOPATHY TREATMENT RATES	excluded	Non-clinical trials
1145	Zarantonello, L	2023	Working Memory in Patients With Varying Degree of Hepatic Encephalopathy Before and After a Course of Rifaximin: An EEG-fNIRS Study	excluded	Non-clinical trials
1146	Aspinall, R. J	2023	Real-world evidence of long-term survival and healthcare resource use in patients with hepatic encephalopathy receiving rifaximin-α treatment: A retrospective observational extension study with long-term follow-up (IMPRESS II)	excluded	Non-clinical trials
1147	Baltazar-Díaz, T. A	2023	Low-diversity microbiota and an increased metabolism of arginine and aromatic amino acids: a hallmark of hepatic encephalopathy in western Mexican patients with alcohol-associated cirrhosis	excluded	Non-clinical trials
1148	Bloom, P	2023	Lactobacillus protects against leaky gut, future decompensation, and hepatic encephalopathy in patients with cirrhosis	excluded	Non-clinical trials
1149	Shen, T. H	2023	Do 30-Day Out-of-Pocket Costs Influence Rifaximin Treatment Retention in Patients with Hepatic Encephalopathy?	excluded	Non-clinical trials
1150	Vutien, P	2023	Evaluating a Novel, Portable, Self-Administrable Device ("Beacon") That Measures Critical Flicker Frequency as a Test for Hepatic Encephalopathy	excluded	Non-clinical trials
1151	Wong, R	2023	EPH217 Real-World Trends in Hospitalizations for Hepatic Encephalopathy and Associated Costs Among Adults in the United States	excluded	Non-clinical trials
1152	Balcar, L	2023	Impact of ammonia levels on outcome in clinically stable outpatients with advanced chronic liver disease	excluded	Non-clinical trials
1153	Chara, B. S	2023	REMOTE PATIENT MONITORING FOR DETECTION AND MANAGEMENT OF HEPATIC ENCEPHALOPATHY	excluded	Non-clinical trials
1154	de Wit, K	2023	Rifaximin stimulates nitrogen detoxification by PXR-independent mechanisms in human small intestinal organoids	excluded	Non-clinical trials
1155	Gagnon-Sanschagrin, P	2023	LONG TERM CARE SERVICES USE AMONG MEDICARE PATIENTS TREATED WITH RIFAXIMIN FOR OVERT HEPATIC ENCEPHALOPATHY	excluded	Non-clinical trials
1156	Gurtatta, R	2023	Abstract No. 214 Combined Transjugular Intrahepatic Portosystemic Shunt Creation and Spontaneous Portosystemic Shunt Embolization for Hepatic Encephalopathy	excluded	Non-clinical trials
1157	Jesudian, A	2023	IMPACT OF RIFAXIMIN USE DURING THE 30-DAY POST-DISCHARGE PERIOD FOLLOWING AN OVERT HEPATIC ENCEPHALOPATHY HOSPITALIZATION ON HEALTHCARE UTILIZATION AND COSTS	excluded	Non-clinical trials
1158	Kitsugi, K	2023	Rifaximin Improves Liver Functional Reserve by Regulating Systemic Inflammation	excluded	Non-clinical trials
1159	Li, W	2023	Application of transmesenteric vein extrahepatic portosystemic shunt in treatment of symptomatic portal hypertension with cavernous transformation of portal vein	excluded	Non-clinical trials
1160	Masnou, H	2023	Incidence, risk factors and clinical outcomes of multidrug-resistant microorganism infections among patients admitted for decompensated cirrhosis: A prospective study	excluded	Non-clinical trials
1161	Miraglia, R	2023	Right vs left portal branch puncture in TIPS creation with controlled expansion covered stent: comparison of hemodynamic and clinical outcomes	excluded	Non-clinical trials
1162	Park, D	2023	QUICKSTROOP, A VERSION OF ENCEPHALAPP ADMINISTERED IN <1 MINUTE INDEPENDENTLY, PREDICTS HEPATIC ENCEPHALOPATHY BUT NOT ALL-CAUSE HOSPITALIZATIONS IN CIRRHOSIS	excluded	Non-clinical trials
1163	Patel, A. H	2023	RISK REDUCTION IN GASTROINTESTINAL CANCERS IN CIRRHOTIC PATIENTS RECEIVING LACTULOSE, RIFAXIMIN, OR COMBINATION THERAPY FOR HEPATIC ENCEPHALOPATHY	excluded	Non-clinical trials
1164	Satake, S	2023	A LOOK AT ADMISSIONS AND READMISSIONS FOR LIVER DISEASE OVER 3 MONTHS, HOW CAN WE DO BETTER?	excluded	Non-clinical trials
1165	Twohig, P	2023	TRENDS, PREDICTORS, AND OUTCOMES OF HEPATIC ENCEPHALOPATHY TREATMENT AMONG HOSPITALIZED PATIENTS AT A QUATERNARY LIVER TRANSPLANT CENTER FROM 2012-2022	excluded	Non-clinical trials
1166	Wei, B	2023	Portal Vein Recanalization for Noncirrhotic Portal Vein Cavernous Transformation: Transjugular Intrahepatic Portosystemic Shunt Creation versus Portal Vein Stent Placement	excluded	Non-clinical trials
1167	Wong, R	2023	REAL-WORLD TRENDS IN THE PREVALENCE OF CIRRHOSIS AND RATES OF HEPATIC ENCEPHALOPATHY AMONG ADULTS IN THE UNITED STATES FROM 2006-2020	excluded	Non-clinical trials
1168	/	2023	Correction to: Impact of rifaximin use following an initial overt hepatic encephalopathy hospitalization on rehospitalization and costs (Journal of Medical Economics, (2023), 26, 1, (1169-1177), 10.1080/13696998.2023.2255074)	excluded	Non-clinical trials
1169	Bajaj, J. S	2022	Impact of bacterial infections and spontaneous bacterial peritonitis prophylaxis on phage-bacterial dynamics in cirrhosis	excluded	Non-clinical trials
1170	Jinato, T	2023	Alterations in gut virome are associated with cognitive function and minimal hepatic encephalopathy cross-sectionally and longitudinally in cirrhosis	excluded	Non-clinical trials
1171	Koepf, U. S	2022	Increased rate of enteric bacteria as cause of periprosthetic joint infections in patients with liver cirrhosis	excluded	Non-clinical trials
1172	Kumar, A	2023	Prior complication and medications- Does it really have impact on outcome of chronic liver disease?	excluded	Non-clinical trials
1173	Pallewar, S	2023	Clinical utility of rifaximin in Indian gastroenterology practice-Results of a nation-wide survey among >200 gastroenterologists	excluded	Non-clinical trials
1174	Pekary, A. E	2022	Rifaximin modulates TRH and TRH-like peptide expression throughout the brain and peripheral tissues of male rats	excluded	Non-clinical trials
1175	Rajesh, S	2023	Clinical outcomes related to portal pressures before and after embolization of large portosystemic shunts in cirrhosis	excluded	Non-clinical trials
1176	Surratt, P	2023	Specialty pharmacy application of PROs and PROMs as interventions	excluded	Non-clinical trials
1177	Tang, H. H	2023	Large Paraumbilical Vein Shunts Increase the Risk of Overt Hepatic Encephalopathy after Transjugular Intrahepatic Portosystemic Shunt Placement	excluded	Non-clinical trials
1178	Wang, M. W	2023	Comparison of the effects of probiotics, rifaximin, and lactulose in the treatment of minimal hepatic encephalopathy and gut microbiota	excluded	Non-clinical trials
1179	Bowman-Zamora, C	2022	WHAT GUIDELINES?: ATTITUDES AND BEHAVIORS FOR PRESCRIBING PROPHYLACTIC HEPATIC ENCEPHALOPATHY MEDICATIONS	excluded	Non-clinical trials
1180	Eguchi, A	2022	ELEVATION OF ENTEROCOCCUS-SPECIFIC ANTIBODIES ASSOCIATED WITH BACTERIAL TRANSLOCATION IS PREDICTIVE OF SURVIVAL RATE IN CHRONIC LIVER DISEASE	excluded	Non-clinical trials
1181	Fischer, P	2022	The threat of carbapenem resistance in Eastern Europe in patients with decompensated cirrhosis admitted to intensive care unit	excluded	Non-clinical trials
1182	Lee, H	2022	Real-world clinical features, health-care utilization, and economic burden in decompensated cirrhosis patients: A national database	excluded	Non-clinical trials
1183	Miwa, T	2022	Effects of Rifaximin on Circulating Albumin Structures and Serum Ammonia Levels in Patients with Liver Cirrhosis: A Preliminary Study	excluded	Non-clinical trials
1184	Nunley, B	2022	The Use of Prophylactic Treatment in the Prevention of Hepatic Encephalopathy After Transjugular Intrahepatic Portosystemic Shunt	excluded	Non-clinical trials
1185	Nwankwo, E. C	2022	Gender and Ethnicity Are Predictors of Liver-Related Rehospitalizations in Patients With Hepatic Encephalopathy When Rifaximin Is Delivered Within 30 Days of Hospital Discharge	excluded	Non-clinical trials
1186	Nwankwo, E. C	2022	FIXING THE BROKEN LINK: RIFAXIMIN DELIVERY UPON DISCHARGE REDUCES READMISSIONS IN PATIENTS WITH LIVER CIRRHOSIS AND HEPATIC ENCEPHALOPATHY	excluded	Non-clinical trials
1187	Ronald, J	2022	Coaxial Stent Graft inside a Constraining Stent for Transjugular Intrahepatic Portosystemic Shunt Reduction	excluded	Non-clinical trials
1188	Shah, R. J	2022	Clinical Outcomes and Patency after Transjugular Intrahepatic Portosystemic Shunt Reduction for Overshunting Adverse Events	excluded	Non-clinical trials
1189	Tandon, P	2022	The Assessment of Driving Fitness Using an On-Road Evaluation in Patients With Cirrhosis	excluded	Non-clinical trials
1190	Tranah, T. H	2022	Plasma ammonia levels predict hospitalisation with liver-related complications and mortality in clinically stable outpatients with cirrhosis	excluded	Non-clinical trials
1191	Wolf, A	2022	ASSESSING VARIATION IN CARE IN PATIENTS PRESENTING WITH PEDIATRIC ACUTE LIVER FAILURE	excluded	Non-clinical trials
1192	Bloom, P. P	2022	Fecal microbiota transplant improves cognition in hepatic encephalopathy and its effect varies by donor and recipient	excluded	Non-clinical trials
1193	Fallahzadeh, M. A	2022	Nonselective beta-blocker use is associated with increased hepatic encephalopathy-related readmissions in cirrhosis	excluded	Non-clinical trials
1194	Hansen, L	2022	Symptom Frequency and Distress Underestimated in Decompensated Cirrhosis	excluded	Non-clinical trials
1195	Iwasa, M	2022	Elevation of enterococcus-specific antibodies associated with bacterial translocation is predictive of survival rate in chronic liver disease	excluded	Non-clinical trials
1196	Ke, Q	2022	Splenic vein embolization as a feasible treatment for patients with hepatic encephalopathy related to large spontaneous splenorenal shunts	excluded	Non-clinical trials
1197	Lim, A	2022	Endoscopic ultrasound-guided portal pressure gradient measurement in predicting outcomes of abdominal surgery in patients with liver cirrhosis: Preliminary results	excluded	Non-clinical trials
1198	Okushin, K	2022	Current status of primary liver cancer and decompensated cirrhosis in Japan: launch of a nationwide registry for advanced liver diseases (REAL)	excluded	Non-clinical trials
1199	Ponzo, P	2022	Transjugular intrahepatic porto-systemic shunt in cirrhotic patients with hepatorenal syndrome - chronic kidney disease: Impact on renal function	excluded	Non-clinical trials
1200	Quammie, S	2022	OUTCOMES FOLLOWING DEVELOPMENT OF HEPATIC ENCEPHALOPATHY	excluded	Non-clinical trials
1201	Samios, S. M	2022	The utility of Pharmaceutical Benefits Scheme data to identify current medication consumption among people with cirrhosis: A pilot study	excluded	Non-clinical trials
1202	Bajaj, J. S	2022	Area Deprivation Index and Gut-Brain Axis in Cirrhosis	excluded	Non-clinical trials
1203	Halonen, J	2022	Improved survival rates in hepatic encephalopathy after a decade of clinical practice with the addition of rifaximin-alpha to lactulose: a real-world data meta-analysis	excluded	Non-clinical trials
1204	Hulme, Z	2022	UTILITY OF CRITICAL FLICKER FREQUENCY TESTING IN PROGNOSTICATION OF LIVER DISEASE	excluded	Non-clinical trials
1205	Jachs, M	2022	Decreasing von Willebrand Factor Levels Upon Nonselective Beta Blocker Therapy Indicate a Decreased Risk of Further Decompensation, Acute-on-chronic Liver Failure, and Death	excluded	Non-clinical trials
1206	Kojima, H	2022	Pretransplant Rifaximin Treatment Improves Liver Transplant Outcomes in Mice and Humans	excluded	Non-clinical trials
1207	Masnou, H	2022	Prevalence and outcomes of acute-on-chronic liver failure among cirrhotic patients admitted for an acute decompensation	excluded	Non-clinical trials
1208	Nakai, M	2022	Efficacy of rifaximin against covert hepatic encephalopathy in the Japanese population	excluded	Non-clinical trials
1209	Philips, C. A	2022	Long-term Outcomes of Stool Transplant in Alcohol-associated Hepatitis—Analysis of Clinical Outcomes, Relapse, Gut Microbiota and Comparisons with Standard Care	excluded	Non-clinical trials
1210	Sawieres, S	2022	L-ornithine L-aspartate lowers ammonia and improves cognitive function but not mortality in hepatic encephalopathy from acute on chronic liver failure	excluded	Non-clinical trials
1211	Shi, K	2022	A dynamic nomogram to predict transplant-free mortality in patients with hepatitis B-related cirrhosis and overt hepatic encephalopathy	excluded	Non-clinical trials
1212	Simon, T. G	2022	Glucagon-Like Peptide-1 Receptor Agonists and Hepatic Decompensation Events in Patients With Cirrhosis and Diabetes	excluded	Non-clinical trials
1213	Thaliffdeen, R	2022	HSD127 Impact of a GI Clinic-Embedded Pharmacist on Hepatic Encephalopathy Healthcare Resource Utilization, Mortality, and MELD Score	excluded	Non-clinical trials
1214	Zhang, X	2022	Emergent Transjugular Intrahepatic Portosystemic Shunt Creation for Acute Gastric Variceal Bleeding in Patients with Hepatocellular Carcinoma	excluded	Non-clinical trials
1215	Zhang, Z	2022	Rifaximin protects SH-SY5Y neuronal cells from iron overload-induced cytotoxicity via inhibiting STAT3/NF-κB signaling	excluded	Non-clinical trials
1216	Acharya, C	2022	ALCOHOL AND SUBSTANCE ABUSE SIMULATION IMPAIRS DRIVING CAPABILITY IN CIRRHOSIS REGARDLESS OF HEPATIC ENCEPHALOPATHY	excluded	Non-clinical trials
1217	Álvares-da-Silva, M. R	2022	Interaction of Microbiome, Diet, and Hospitalizations Between Brazilian and American Patients With Cirrhosis	excluded	Non-clinical trials
1218	Bajaj, J. S	2022	PRIOR PERIODONITIS AND PATIENT-REPORTED OUTCOMES PREDICT THE RISK OF 3-MONTH HOSPITALIZATION IN A MULTI-CENTER CIRRHOSIS COHORT	excluded	Non-clinical trials
1219	Bajaj, J. S	2022	DISPARITIES AND SOCIO-ECONOMIC STATUS AS DETERMINANTS OF ALTERED GUT-BRAIN AXIS IN WITH CIRRHOSIS AND HEPATIC ENCEPHALOPATHY	excluded	Non-clinical trials
1220	Gairing, S. J	2022	Review article: post-TIPSS hepatic encephalopathy—current knowledge and future perspectives	excluded	Non-clinical trials
1221	Healey, M. A	2022	TRANSJUGULAR INTRAHEPATIC PORTOSYSTEMIC SHUNT (TIPS) REDUCTION FOR REFRACTORY HEPATIC ENCEPHALOPATHY (HE): A CASE SERIES	excluded	Non-clinical trials
1222	Jian, J	2022	Rifaximin Ameliorates Non-alcoholic Steatohepatitis in Mice Through Regulating gut Microbiome-Related Bile Acids	excluded	Non-clinical trials
1223	Johnson, T. M	2022	Real-World Comparison of Bezlotoxumab to Standard of Care Therapy for Prevention of Recurrent Clostridioides difficile Infection in Patients at High Risk for Recurrence	excluded	Non-clinical trials
1224	Kawaratani, H	2022	Long-Term Efficacy and Safety of Rifaximin in Japanese Patients with Hepatic Encephalopathy: A Multicenter Retrospective Study	excluded	Non-clinical trials
1225	Keating, M	2022	Alcoholic Hepatitis: Diagnosis and Management	excluded	Non-clinical trials
1226	Machado, A. C. D	2022	LONGITUDINAL METABOLOMICS IN THE STUDY OF PORTOSYSTEMIC SHUNTS AND HEPATIC ENCEPHALOPATHY	excluded	Non-clinical trials
1227	Patricia, Á L	2022	Spontaneous portosystemic shunt embolization in liver transplant recipients with recurrent hepatic encephalopathy	excluded	Non-clinical trials
1228	Plotogea, O. M	2022	The Prevalence and Association of Cognitive Impairment with Sleep Disturbances in Patients with Chronic Liver Disease	excluded	Non-clinical trials
1229	Refardt, J	2022	Prognostic significance of hyperammonemia in neuroendocrine neoplasm patients with liver metastases	excluded	Non-clinical trials
1230	Sharpton, S. R	2022	GUT METAGENOME-DERIVED SIGNATURE PREDICTS HEPATIC DECOMPENSATION AND MORTALITY IN NASH-RELATED CIRRHOSIS	excluded	Non-clinical trials
1231	Uchida, Y	2022	Significance of furosemide in patients with cirrhosis treated with or without zinc acetate hydrate supplementation	excluded	Non-clinical trials
1232	Bloom, P. P	2021	Deep stool microbiome analysis in cirrhosis reveals an association between short-chain fatty acids and hepatic encephalopathy	excluded	Non-clinical trials
1233	Chen, B	2022	Risk Factors for Hepatic Encephalopathy in Hepatocellular Carcinoma After Sorafenib or Lenvatinib Treatment: A Real-World Study	excluded	Non-clinical trials
1234	Deltenre, P	2021	Quality of life as a therapeutic objective in the management of hepatic encephalopathy and the potential role of rifaximin	excluded	Non-clinical trials
1235	Fujimoto, Y	2021	Dual therapy with zinc acetate and rifaximin prevents from ethanol-induced liver fibrosis by maintaining intestinal barrier integrity	excluded	Non-clinical trials
1236	Horvath, A	2022	Oral Intake of L-Ornithine-L-Aspartate Is Associated with Distinct Microbiome and Metabolome Changes in Cirrhosis	excluded	Non-clinical trials
1237	Hsu, C. Y	2021	Comparison of Seven Noninvasive Models for Predicting Decompensation and Hospitalization in Patients with Cirrhosis	excluded	Non-clinical trials
1238	Kloster, M. L	2021	High Incidence of Hepatic Encephalopathy After Viatorr Controlled Expansion Transjugular Intrahepatic Portosystemic Shunt Creation	excluded	Non-clinical trials
1239	Labenz, C	2022	Prescription rates of common medications in patients with decompensated cirrhosis in Germany	excluded	Non-clinical trials
1240	Marino, R. T	2022	Hyperammonemia in acetaminophen toxicity	excluded	Non-clinical trials
1241	Philips, C. A	2022	Clinical outcomes and gut microbiota analysis of severe alcohol-Associated hepatitis patients undergoing healthy donor fecal transplant or pentoxifylline therapy: Single-center experience from Kerala	excluded	Non-clinical trials
1242	Saboo, K	2022	Stool microbiota are superior to saliva in distinguishing cirrhosis and hepatic encephalopathy using machine learning	excluded	Non-clinical trials
1243	Shreve, L. A	2022	Transjugular intrahepatic portosystemic shunt for the management of symptomatic malignant pseudocirrhosis	excluded	Non-clinical trials
1244	Zhang, J	2022	The Relationship between FT3 Level and Severity of HBV-ACLF	excluded	Non-clinical trials
1245	Bajaj, J. S	2021	Admission microbially-derived metabolites predict while thyroxine levels protect against brain failure : a multi-center metabolomics analysis in inpatients with cirrhosis	excluded	Non-clinical trials
1246	Bakhtiar, M	2021	Radiologically Placed Peritoneovenous Shunt is an Acceptable Treatment Alternative for Refractory Ascites Due to End-Stage Liver Disease	excluded	Non-clinical trials
1247	Brunet, T	2021	Alcohol related cognitive impairement hamper the diagnosis of minimal hepatic encephalopathy using the simple animal naming test	excluded	Non-clinical trials
1248	Halonen, J	2021	Quality of life improvement is a top-rated but rarely assessed outcome in European and australian patients with hepatic encephalopathy: Quality of life targeting and monitoring needs to be prioritised	excluded	Non-clinical trials
1249	Hanai, T	2021	Usefulness of the Stroop Test in Diagnosing Minimal Hepatic Encephalopathy and Predicting Overt Hepatic Encephalopathy	excluded	Non-clinical trials
1250	Hudson, M	2021	Long term survival and healthcare resource use in patients with hepatic encephalopathy receiving rifaximin-α treatment: A retrospective observational extension study with long term follow-up (IMPRESS II)	excluded	Non-clinical trials
1251	Kogiso, T	2021	Risk and protective factors of acute kidney injury in decompensated cirrhotic patients with ascites on tolvaptan	excluded	Non-clinical trials
1252	Moteea, S	2021	Use of a discharge bundle can improve postadmission care for patients with decompensated cirrhosis	excluded	Non-clinical trials
1253	Nwankwo, E. C	2021	Rifaximin when delivered at the bedside prior to discharge, reduces liver-related hospitalization rates in patients with hepatic encephalopathy: A single institution's experience	excluded	Non-clinical trials
1254	O’Leary, J. G	2021	Increased Risk of ACLF and Inpatient Mortality in Hospitalized Patients with Cirrhosis and Hepatic Hydrothorax	excluded	Non-clinical trials
1255	Panchani, N.	2021	Nutritional deficiencies in decompensated cirrhotics with hepatic encephalopathy	excluded	Non-clinical trials
1256	Sehgal, K	2021	Clostridioides difficile infection in hospitalized patients with cirrhosis treated for hepatic encephalopathy	excluded	Non-clinical trials
1257	Seifert, L. L	2021	Recurrence of hepatic encephalopathy after tips: Effective prophylaxis with combination of lactulose and rifaximin	excluded	Non-clinical trials
1258	Tsay, C	2021	A resident-led quality improvement project to decrease 30-day readmissions in patients with hepatic encephalopathy	excluded	Non-clinical trials
1259	Volk, M	2021	Emergency department utilization in patients with hepatic encephalopathy (HE) treated with rifaximin (6 lactulose) versus lactulose alone	excluded	Non-clinical trials
1260	Volk, M	2021	Use of emergency department services in patients with cirrhosis and hepatic encephalopathy treated with rifaximin and/or lactulose: An analysis of 2 health care claims databases	excluded	Non-clinical trials
1261	Albhaisi, S	2021	Gut Microbial Signature of Hepatocellular Cancer in Men With Cirrhosis	excluded	Non-clinical trials
1262	Bajaj, J. S	2021	ANTIMICROBIAL RESISTANCE GENES IN GUT MICROBIOTA IMPACT HOSPITALIZATIONS AND DEATH IN PATIENTS WITH CIRRHOSIS AND ARE UNAFFECTED BY RIFAXIMIN THERAPY	excluded	Non-clinical trials
1263	Chang, C	2021	Real-world experience of the one-year efficacy of rifaximin add-on to lactulose is superior to lactulose alone in patients with cirrhosis complicated with recurrent hepatic encephalopathy in Taiwan	excluded	Non-clinical trials
1264	Goswami, B. D	2021	Primary Prophylaxis Patterns for Hepatic Encephalopathy in Patients with Liver Cirrhosis: What are the Current Prescribing Trends in Specialty Practice?	excluded	Non-clinical trials
1265	Hannah, N.	2021	Ammonia: What a waste	excluded	Non-clinical trials
1266	Helzberg, J. H	2021	Socioeconomic Status Is Associated with the Risk of Hepatic Encephalopathy after Transjugular Intrahepatic Portosystemic Shunt Creation	excluded	Non-clinical trials
1267	Ivaylova, G	2021	Rifaximin improves neuroinflammation and neurotransmission in cerebellum and hippocampus of rats with mild liver damage	excluded	Non-clinical trials
1268	Jain, A. K	2021	PREVALENCE OF MINIMAL HEPATIC ENCEPHALOPATHY (MHE) IN PATIENTS WITH CIRRHOSIS OF LIVER VISITING OUTPATIENT DEPARTMENT FOR REGULAR FOLLOW UP WITHOUT ANY NEUROLOGICAL SYMPTOMS	excluded	Non-clinical trials
1269	Kim, M	2021	Rest-activity rhythm disturbance in liver cirrhosis and association with cognitive impairment	excluded	Non-clinical trials
1270	Krassenburg, L. A. P	2021	Clinical outcomes following DAA therapy in patients with HCV-related cirrhosis depend on disease severity	excluded	Non-clinical trials
1271	Kus, J	2021	Abstract No. 462 Outcomes in patients over 70-years undergoing TIPS procedure: a single-center 10-year retrospective review	excluded	Non-clinical trials
1272	Mattock, R	2021	Economic evaluation of covered stents for transjugular intrahepatic portosystemic stent shunt in patients with variceal bleeding and refractory ascites secondary to cirrhosis	excluded	Non-clinical trials
1273	Saboo, K	2021	MICROBIOTA IN STOOL ARE SUPERIOR TO SALIVA IN DIFFERENTIATING CIRRHOSIS AND HEPATIC ENCEPHALOPATHY USING ARTIFICIAL INTELLIGENCE APPROACHES	excluded	Non-clinical trials
1274	Saleh, Z. M	2021	The incidence and outcome of postoperative hepatic encephalopathy in patients with cirrhosis	excluded	Non-clinical trials
1275	Sarwar, A	2021	Efficacy of TIPS reduction for refractory hepatic encephalopathy, right heart failure, and liver dysfunction	excluded	Non-clinical trials
1276	Shamsaddini, A	2021	Impact of Antibiotic Resistance Genes in Gut Microbiome of Patients With Cirrhosis	excluded	Non-clinical trials
1277	Tamai, Y	2021	Rifaximin ameliorates intestinal inflammation in cirrhotic patients with hepatic encephalopathy	excluded	Non-clinical trials
1278	Thomson, M. J	2021	Appropriate and Potentially Inappropriate Medication Use in Decompensated Cirrhosis	excluded	Non-clinical trials
1279	Tsauo, J	2021	Transjugular Intrahepatic Portosystemic Shunt Creation for the Prevention of Gastric Variceal Rebleeding in Patients with Hepatocellular Carcinoma: A Multicenter Retrospective Study	excluded	Non-clinical trials
1280	Woodrell, C. D	2021	Inpatient Specialty-Level Palliative Care Is Delivered Late in the Course of Hepatocellular Carcinoma and Associated With Lower Hazard of Hospital Readmission	excluded	Non-clinical trials
1281	Acharya, C	2021	Perspectives of inpatients with cirrhosis and caregivers on using health information technology: Cross-sectional multicenter study	excluded	Non-clinical trials
1282	Bajaj, J. S	2021	Insurance Status But Not Race and Ethnicity Are Associated With Outcomes in a Large Hospitalized Cohort of Patients With Cirrhosis	excluded	Non-clinical trials
1283	Bajaj, J. S	2021	Fecal Microbiota Transplant in Cirrhosis Reduces Gut Microbial Antibiotic Resistance Genes: Analysis of Two Trials	excluded	Non-clinical trials
1284	Hiramine, Y	2021	Efficacy of rifaximin, a poorly absorbed rifamycin antimicrobial agent, for hepatic encephalopathy in Japanese patients	excluded	Non-clinical trials
1285	Kaji, K	2021	Association between serum albumin and cognitive dysfunction in hepatic encephalopathy: An exploratory data analysis	excluded	Non-clinical trials
1286	Kc, M	2021	Unexpected clinical outcomes following the implementation of a standardised order set for hepatic encephalopathy	excluded	Non-clinical trials
1287	Reuter, B	2021	BOWEL MOVEMENT FREQUENCY IS NOT LINKED WITH COGNITIVE FUNCTION IN CIRRHOSIS REGARDLESS OF LACTULOSE	excluded	Non-clinical trials
1288	Solé, C	2021	Alterations in Gut Microbiome in Cirrhosis as Assessed by Quantitative Metagenomics: Relationship With Acute-on-Chronic Liver Failure and Prognosis	excluded	Non-clinical trials
1289	Suzuki, Y	2021	Tolvaptan reduces the required amount of albumin infusion in patients with decompensated cirrhosis with uncontrolled ascites: A multicenter retrospective propensity score-matched cohort study	excluded	Non-clinical trials
1290	Wong, F	2021	Clinical features and evolution of bacterial infection-related acute-on-chronic liver failure	excluded	Non-clinical trials
1291	Zhang, S	2021	ASSESSMENT OF ADHERENCE AND HEALTHCARE UTILIZATION FOR PATIENTS WITH HEPATIC ENCEPHALOPATHY (HE)	excluded	Non-clinical trials
1292	Acharya, C	2020	Low impact of co-morbid conditions on the diagnosis of covert hepatic encephalopathy in a cohort of 700 patients with cirrhosis	excluded	Non-clinical trials
1293	Bajaj, J. S	2020	Reducing the burden of vaccine-preventable diseases by determining vaccination rates in a large multi-center cohort of inpatients with cirrhosis	excluded	Non-clinical trials
1294	Bloom, P. P	2020	Cognitive Tests and Stool Frequency at Hospital Discharge Do Not Predict Outcomes in Hepatic Encephalopathy	excluded	Non-clinical trials
1295	Fallahzadeh, M. A	2020	Nonselective beta-blocker use as an independent predictor of total number of hepatic encephalopathy-related admissions in patients with cirrhosis	excluded	Non-clinical trials
1296	Labenz, C	2020	Impact of non-selective ß-blockers on hepatic encephalopathy in patients with liver cirrhosis	excluded	Non-clinical trials
1297	Pomej, K	2021	Antibiotic therapy is associated with worse outcome in patients with hepatocellular carcinoma treated with sorafenib	excluded	Non-clinical trials
1298	Rice, J. B	2020	Burden of hepatic encephalopathy among patients in a commercially-insured population in the United States	excluded	Non-clinical trials
1299	Saboo, K	2020	Gender-related alterations in gut microbiota with hepatic encephalopathy therapy contributes towards feminization in cirrhosis	excluded	Non-clinical trials
1300	Sciattella, P	2020	PDG79 Patients with Hepatic Encephalopathy after Hospitalization Are NOT Compliant with Guidelines	excluded	Non-clinical trials
1301	Shalimar	2020	Persistent or incident hyperammonemia is associated with poor outcomes in acute decompensation and acute-on-chronic liver failure	excluded	Non-clinical trials
1302	Uchida, Y	2020	Furosemide as a factor to deteriorate therapeutic efficacy of rifaximin in patients with decompensated cirrhosis	excluded	Non-clinical trials
1303	Wood, J	2021	Does rifaximin affect hospital admissions and mortality?	excluded	Non-clinical trials
1304	Caffrey, R	2020	Methylnaltrexone and rifaximin treatments significantly improve chronic 'leaky gut' in a diet-induced mouse model of nonalcoholic fatty liver disease	excluded	Non-clinical trials
1305	Frati-Munari, A. C	2020	Rifaximin-α in hepatic encephalopathy. Pharmaco-economic considerations for Mexico	excluded	Non-clinical trials
1306	Fujinaga, Y	2020	Effective combination therapy of angiotensin-ii receptor blocker and rifaximin for hepatic fibrosis in rat model of nonalcoholic steatohepatitis	excluded	Non-clinical trials
1307	Huang, X.	2020	Real-world disease burden, treatment patterns, and outcomes of hospitalized patients with hepatic encephalopathy	excluded	Non-clinical trials
1308	Ito, T	2020	Pretransplant rifaximin administration reduces posttransplant liver injury and early allograft dysfunction in mouse and human liver transplantation	excluded	Non-clinical trials
1309	Jones, B	2020	Increased survival in patients with hepatic encephalopathy treated with rifaximin-alpha in combination with lactulose: an observational study from UK clinical practice	excluded	Non-clinical trials
1310	Muto, Y	2020	Identification of gut bacterial candidates involved in hepatic encephalopathy by the analysis of feces DNA from patients administered rifaximin	excluded	Non-clinical trials
1311	Nadhem, O	2020	Low impact of co-morbid conditions on the diagnosis of covert hepatic encephalopathy in a cohort of 690 patients with cirrhosis	excluded	Non-clinical trials
1312	O’Leary, J. G	2020	Underutilization of Hospice in Inpatients with Cirrhosis: The NACSELD Experience	excluded	Non-clinical trials
1313	Premkumar, M	2020	Carvedilol Combined with Ivabradine Improves Left Ventricular Diastolic Dysfunction, Clinical Progression, and Survival in Cirrhosis	excluded	Non-clinical trials
1314	Serino, F. S	2020	Role of the new formulation of rifaximin-a in the bestadherence in secondary prophylaxis of HE: Personal casestudies	excluded	Non-clinical trials
1315	Vorobioff, J. D	2020	A Latin American survey on demographic aspects of hospitalized, decompensated cirrhotic patients and the resources for their management	excluded	Non-clinical trials
1316	Walker, D	2020	PROSPER study reveals reduction in bed days per hospitalisation and decreased risk of mortality for patients observed on rifaximin-alpha 550mg compared to a cohort on standard of care	excluded	Non-clinical trials
1317	Wells, J	2020	Health Outcomes in Patients with Hepatic Encephalopathy Managed Through Telemedicine and a Specialized Pharmacy Team	excluded	Non-clinical trials
1318	Yamauchi, R	2020	Synergistic effect of clostridium butyricum miyairi on rifaximin in mice model of non-alcoholic steatohepatitis by methionine choline-deficient diet	excluded	Non-clinical trials
1319	Ampuero, J	2020	Oral glutamine challenge is a marker of altered ammonia metabolism and predicts the risk of hepatic encephalopathy	excluded	Non-clinical trials
1320	Baumert, P. M. P	2020	Detection of High-Level Rifaximin Resistance in Enteric Bacteria by Agar Screen	excluded	Non-clinical trials
1321	Caffrey, R	2020	METHYLNALTREXONE AND RIFAXIMIN TREATMENTS SIGNIFICANTLY IMPROVE CHRONIC “LEAKY GUT” IN A DIET-INDUCED MOUSE MODEL OF NONALCOHOLIC FATTY LIVER DISEASE	excluded	Non-clinical trials
1322	Goldman, J. D	2020	Treatment of Hepatic Encephalopathy in Cirrhotic Patients: Does Rifaximin Prevent Clostridioides Difficile Infection? A Retrospective Analysis	excluded	Non-clinical trials
1323	Kaji, K	2020	Rifaximin alleviates endotoxemia with decreased serum levels of soluble CD163 and mannose receptor and partial modification of gut microbiota in cirrhotic patients	excluded	Non-clinical trials
1324	Landaverde, C	2020	HEALTH OUTCOMES OVER 6 MONTHS IN 907 PATIENTS WITH HEPATIC ENCEPHALOPATHY TREATED IN COMMUNITY PRACTICE USING A SPECIALIZED PHARMACY TEAM	excluded	Non-clinical trials
1325	Mü Cke, M. M	2020	Quinolone and multidrug resistance predicts failure of antibiotic prophylaxis of spontaneous bacterial peritonitis	excluded	Non-clinical trials
1326	Subramanian, S. K	2020	SURVIVAL BENEFIT OF THE USE OF LACTULOSE AND RIFAXIMIN AS PROPHYLAXIS FOR PORTOSYSTEMIC ENCEPHALOPATHY AFTER TRANSJUGULAR INTRAHEPATIC PORTOSYSTEMIC SHUNT	excluded	Non-clinical trials
1327	Takaya, H	2020	Increased endotoxin activity is associated with the risk of developing acute-on-chronic liver failure	excluded	Non-clinical trials
1328	Tapper, E. B	2020	Outcomes after hepatic encephalopathy in population-based cohorts of patients with cirrhosis	excluded	Non-clinical trials
1329	Tapper, E. B	2020	Reduced Incidence of Hepatic Encephalopathy and Higher Odds of Resolution Associated With Eradication of HCV Infection	excluded	Non-clinical trials
1330	Thomas, K. M	2020	625 IDEAL VS. REALITY: A LOOK AT QUALITY OF CARE AND READMISSION RATES FOR CIRRHOTIC PATIENTS	excluded	Non-clinical trials
1331	Thomson, M	2020	MEDICATION EDUCATION BEFORE AND AFTER HOSPITAL DISCHARGE IN PATIENTS WITH ASCITES AND/OR HEPATIC ENCEPHALOPATHY	excluded	Non-clinical trials
1332	Vadhariya, A	2020	A retrospective study of drug utilization and hospital readmissions among Medicare patients with hepatic encephalopathy	excluded	Non-clinical trials
1333	Vozzo, C. F	2020	Hospital readmission following transjugular intrahepatic portosystemic shunt: A 14-year single-center experience	excluded	Non-clinical trials
1334	Yuan, Y	2020	Evaluation of a Dual-Acting Antibacterial Agent, TNP-2092, on Gut Microbiota and Potential Application in the Treatment of Gastrointestinal and Liver Disorders	excluded	Non-clinical trials
1335	Bharathi Priya, K	2020	Study on prescribing patterns of antimicrobial agents in liver disease patients	excluded	Non-clinical trials
1336	Erard-Poinsot, D	2020	Natural History of Recurrent Alcohol-Related Cirrhosis After Liver Transplantation: Fast and Furious	excluded	Non-clinical trials
1337	Haghighi, S. D	2020	Assessment of health-related quality of life in alcoholic liver disease patients	excluded	Non-clinical trials
1338	Jaggi, P	2020	Use of antimicrobial agents in hospitalized children for noninfectious indications	excluded	Non-clinical trials
1339	Niewinski, G	2020	Intermittent high-flux albumin dialysis with continuous venovenous hemodialysis for acute-on-chronic liver failure and acute kidney injury	excluded	Non-clinical trials
1340	Priya, K. B	2020	Study on Prescribing Patterns of Antimicrobial Agents in Liver Disease Patients	excluded	Non-clinical trials
1341	Ravindranath, A	2019	Hepatic encephalopathy in children with chronic liver disease: Response to therapy, recurrence and outcome	excluded	Non-clinical trials
1342	Shibasaki, M	2020	Efficacy and safety of rifaximin treatment in japanese patients with hepatic encephalopathy	excluded	Non-clinical trials
1343	Stine, J. G	2020	Liver transplant candidates have impaired quality of life across health domains as assessed by computerized testing	excluded	Non-clinical trials
1344	Suzuki, H	2019	Real-world effects of long-term rifaximin treatment for Japanese patients with hepatic encephalopathy	excluded	Non-clinical trials
1345	Tapper, E. B	2020	The Quality and Outcomes of Care Provided to Patients with Cirrhosis by Advanced Practice Providers	excluded	Non-clinical trials
1346	Abughosh, S	2019	Drug utilization and medication adherence as predictors of hospital readmissions among medicare patients with hepatic encephalopathy	excluded	Non-clinical trials
1347	Acharya, C	2019	Diagnosis of covert hepatic encephalopathy is influenced by multiple non-cognitive variables that varies by testing strategy	excluded	Non-clinical trials
1348	Advani, R	2019	Patterns of hydrogen and methane breath test analysis and clinical correlates in cirrhosis	excluded	Non-clinical trials
1349	Alhawwashi, S	2019	PGI26 A BUDGET IMPACT ANALYSIS OF RIFAXIMIN FOR TREATMENT OF HEPATIC ENCEPHALOPATHY IN TERTIARY HOSPITAL,RIYADH, SAUDI ARABIA	excluded	Non-clinical trials
1350	Bajaj, J. S	2019	Post traumatic stress disorder is associated with altered gut-brain axis in veterans with compensated cirrhosis	excluded	Non-clinical trials
1351	Bajaj, J. S	2019	Fecal microbial transplant can improve brain inflammation: Lessons from human studies and animal models	excluded	Non-clinical trials
1352	Bajaj, J. S	2019	Serum and urine metabolomics can predict 90-day outcomes in cirrhosis better than meld score alone	excluded	Non-clinical trials
1353	Bajaj, J. S	2019	Serum and urinary metabolomics and outcomes in cirrhosis	excluded	Non-clinical trials
1354	Bajaj, J. S	2019	Cognitive improvement with capsular fecal microbial transplant in hepatic encephalopathy is associated with changes in microbial function and inflammation	excluded	Non-clinical trials
1355	Bajaj, J. S	2019	Posttraumatic stress disorder is associated with altered gut microbiota that modulates cognitive performance in veterans with cirrhosis	excluded	Non-clinical trials
1356	Bloom, P. P	2019	Oral fecal microbiota transplant capsules improve cognition in patients with recurrent hepatic encephalopathy in a donor-specific fashion	excluded	Non-clinical trials
1357	Bloom, P. P	2019	Fecal microbiome, short-chain fatty acids, and ammonia differ in patients with cirrhosis and overt hepatic encephalopathy	excluded	Non-clinical trials
1358	De Jesus, F. A	2019	The relationship between rifaxamin use and the prevalence of clostridiodes difficile and vancomycin-resistant enterococcus in patients with advanced liver disease	excluded	Non-clinical trials
1359	Fujinaga, Y	2019	Effect of ARB and rifaximin combination therapy on hepatic fibrosis in nonalcoholic steatohepatitis model rats	excluded	Non-clinical trials
1360	Guerrero, R	2019	Health outcomes in patients with hepatic encephalopathy treated in community practice using a specialized pharmacy team	excluded	Non-clinical trials
1361	Holden, S	2019	PDB129 PRIMARY AND SECONDARY HEALTHCARE RESOURCE USE AND ASSOCIATED COSTS IN PEOPLE WITH HEPATIC ENCEPHALOPATHY IN ENGLAND	excluded	Non-clinical trials
1362	Juanola, O	2019	Circulating levels of butyrate are inversely related to portal hypertension, endotoxemia, and systemic inflammation in patients with cirrhosis	excluded	Non-clinical trials
1363	Moon, A	2019	Opioid prescriptions are associated with hepatic encephalopathy in a national cohort of privatelyinsured patients with compensated cirrhosis	excluded	Non-clinical trials
1364	Moriya, A	2019	Higher-dose of levocarnitine may contribute to an early remission of hyperammonemia in patients with liver cirrhosis	excluded	Non-clinical trials
1365	Ponziani, F. R	2019	Minimal Hepatic Encephalopathy is Associated with Increased Cerebral Vascular Resistance. A Transcranial Doppler Ultrasound Study	excluded	Non-clinical trials
1366	Rubin, J. B	2019	The burden of opiate use among hospitalized patients with cirrhosis, and effects on health care utilization	excluded	Non-clinical trials
1367	Sherman, Z	2019	Integration of cirrhosis best practices into electronic medical record associated with reduction in 30-day mortality	excluded	Non-clinical trials
1368	Tapper, E. B	2019	Gastroenterology consultation improves mortality and healthcare utilization after hepatic encephalopathy: The first population-based outcomes study of Americans with cirrhosis	excluded	Non-clinical trials
1369	Thomson, M	2019	Patients with decompensated cirrhosis are not receiving the medications they need while receiving medications they do not need	excluded	Non-clinical trials
1370	Bajaj, J. S	2019	Specific Gut and Salivary Microbiota Patterns Are Linked with Different Cognitive Testing Strategies in Minimal Hepatic Encephalopathy	excluded	Non-clinical trials
1371	Bajaj, J. S	2019	Targets to improve quality of care for patients with hepatic encephalopathy: data from a multi-centre cohort	excluded	Non-clinical trials
1372	Bloom, P. P	2019	Traditional prognostic tools are superior to cognitive testing and stool frequency as predictors of poor outcomes in cirrhotic patients admitted with hepatic encephalopathy	excluded	Non-clinical trials
1373	Chauhan, A	2019	Outcomes of fecal microbiota transplantation for recurrent Clostridium difficile infection: Real-world experience from a tertiary center	excluded	Non-clinical trials
1374	Flatt, E	2019	Antibiotic rifaximin for treatment of chronic liver disease-induced he: A longitudinal in vivo 1H-MRS study of brain metabolism on BDL rats	excluded	Non-clinical trials
1375	Flatt, E	2019	Probiotics combined with rifaximin for the treatment of chronic hepatic encephalopathy: A longitudinal in vivo 1H-MRS study of brain metabolism using bdl rats	excluded	Non-clinical trials
1376	Joseph, A. S	2019	Transjugular Portosystemic Shunt Reductions: A Retrospective Single-Center Experience	excluded	Non-clinical trials
1377	Korovaichuk, S	2019	Identifying overt hepatic encephalopathy using administrative data in the ICD-10 era: A study to validate diagnostic algorithms	excluded	Non-clinical trials
1378	Louissaint, J	2019	The natural history of cirrhosis after the development of hepatic encephalopathy	excluded	Non-clinical trials
1379	Murphy, E	2019	Exploring liver failure-related hospital readmissions over the past 9 years	excluded	Non-clinical trials
1380	Philonenko, S	2019	Neurocognitive impairment is associated with erectile dysfunction in cirrhotic patients	excluded	Non-clinical trials
1381	Rathi, S	2019	Prevalence of Minimal Hepatic Encephalopathy in Patients With Liver Cirrhosis: A Cross-Sectional, Clinicoepidemiological, Multicenter, Nationwide Study in India: The PREDICT Study	excluded	Non-clinical trials
1382	Salehi, S	2019	Rifaximin reduces the incidence of spontaneous bacterial peritonitis, variceal bleeding and all-cause admissions in patients on the liver transplant waiting list	excluded	Non-clinical trials
1383	Tranah, T	2019	Rifaximin reduces the incidence of spontaneous bacterial peritonitis, variceal bleeding and all-cause admissions in patients on the liver transplant waiting list	excluded	Non-clinical trials
1384	Wong, F	2019	Impact of Chronic Kidney Disease on Outcomes in Cirrhosis	excluded	Non-clinical trials
1385	Abughosh, S	2019	Medication regimen after hospitalization for hepatic encephalopathy and its impact on hospital readmissions in medicare beneficiaries	excluded	Non-clinical trials
1386	Bajaj, J. S	2019	POTENTIALLY PREVENTABLE READMISSIONS AND COMPLICATIONS IN HOSPITALIZED PATIENTS WITH HEPATIC ENCEPHALOPATHY IN A LARGE MULTI-CENTER COHORT	excluded	Non-clinical trials
1387	Chua, K. P	2019	Out-of-pocket Spending on Orphan Drug Prescriptions Among Commercially Insured Adults in 2014	excluded	Non-clinical trials
1388	Duarte-Rojo, A	2019	Diagnosis of covert hepatic encephalopathy: a multi-center study testing the utility of single versus combined testing	excluded	Non-clinical trials
1389	Hong, S. J	2019	MELD is the only predictor of short-term mortality in cirrhotic patients with C. difficile infection	excluded	Non-clinical trials
1390	Hyun, Y. G	2019	Retrospective study on the clinical outcomes of cirrhotic patients with hepatic encephalopathy	excluded	Non-clinical trials
1391	Kogawa, A. C	2019	Submission of Rifaximin to Different Techniques: Characterization, Solubility Study, and Microbiological Evaluation	excluded	Non-clinical trials
1392	O’Leary, J. G	2019	Outcomes After Listing for Liver Transplant in Patients With Acute-on-Chronic Liver Failure: The Multicenter North American Consortium for the Study of End-Stage Liver Disease Experience	excluded	Non-clinical trials
1393	Tange, S	2019	Rifaximin treatment for cirrhosis with hepatic encephalopathy	excluded	Non-clinical trials
1394	Tatur, J	2019	RIFAXIMIN IN SELECTIVE DIGESTIVE DECONTAMINATION IN ACUTE PANCREATITIS – 9 YEARS OF RETROSPECTIVE CLINICAL STUDY	excluded	Non-clinical trials
1395	/	2018	To find out prevalence of minimal hepatic encephalopathy in patients with cirrhosis of liver who came for regular follow up without any neurological symptoms	excluded	Non-clinical trials
1396	Bajaj, J. S	2018	Specific gut microbiota patterns are linked with different cognitive testing strategies in covert hepatic encephalopathy	excluded	Non-clinical trials
1397	Bajaj, J. S	2018	Periodontal therapy improves cognitive function, inflammation and the gut-liver axis in cirrhosis	excluded	Non-clinical trials
1398	Bajaj, J. S	2018	Nosocomial infections negatively impact outcomes in cirrhotic inpatients and cannot be reliably predicted on admission	excluded	Non-clinical trials
1399	Kaji, K	2018	Rifaximin alleviates endotoxemia with improvement of intestinal hyperpermeability and minor changes in fecal microbiota in cirrhotic patients with hepatic encephalopathy	excluded	Non-clinical trials
1400	Kwan, S. W	2018	Cost-Effectiveness of Transjugular Intrahepatic Portosystemic Shunt versus Large-Volume Paracentesis in Refractory Ascites: Results of a Markov Model Incorporating Individual Patient-Level Meta-Analysis and Nationally Representative Cost Data	excluded	Non-clinical trials
1401	Lee, J	2018	Rifaximin for the treatment of septic shock: Targeting endotoxe-mia	excluded	Non-clinical trials
1402	Tapper, E. B	2018	Incidence and predictors of hepatic encephalopathy in a population-based cohort of older americans with cirrhosis: Role of opiates, benzodiazepines and proton-pump inhibitors (PPIs)	excluded	Non-clinical trials
1403	Tapper, E. B	2018	Hepatic encephalopathy impacts the predictive value of the Fried Frailty Index	excluded	Non-clinical trials
1404	Tapper, E. B	2018	A risk score to predict the development of hepatic encephalopathy in a population-based cohort of patients with cirrhosis	excluded	Non-clinical trials
1405	Vorobioff, J. D	2018	A cross sectional study in hospitalized cirrhotic patients. Analysis of resources and therapeutic attitudes	excluded	Non-clinical trials
1406	Weil, D	2019	Accuracy of calprotectin using the Quantum Blue Reader for the diagnosis of spontaneous bacterial peritonitis in liver cirrhosis	excluded	Non-clinical trials
1407	Bhanji, R. A	2018	Myosteatosis and sarcopenia are associated with hepatic encephalopathy in patients with cirrhosis	excluded	Non-clinical trials
1408	Dinya, T	2018	Functional polymorphisms of innate immunity receptors are not risk factors for the non-SBP type bacterial infections in cirrhosis	excluded	Non-clinical trials
1409	Hammami, M. B	2018	Evaluation of Serum-Derived Immunoglobulin Protein Isolate in Subjects with Decompensated Cirrhosis and Ascites	excluded	Non-clinical trials
1410	Kulkarni, A. A	2018	EVALUATION OF PATIENTS HOSPITALIZED WITH HEPATIC ENCEPHALOPATHY AND PRESCRIBED RIFAXIMIN THERAPY AT A SINGLE MULTI-DISCUPLINARY CENTER	excluded	Non-clinical trials
1411	Mouri, S	2018	Implication of the blood-brain barrier in the physiopathology of hepatic encephalopathy in cirrhosis	excluded	Non-clinical trials
1412	Ponziani, F. R	2018	Cerebral vascular resistance is increased in cirrhotic patients with minimal hepatic encephalopathy and remains unchanged after medical treatment	excluded	Non-clinical trials
1413	Rowley, M. W	2018	Race and Gradient Difference Are Associated with Increased Risk of Hepatic Encephalopathy Hospital Admission After Transjugular Intrahepatic Portosystemic Shunt Placement	excluded	Non-clinical trials
1414	Smith, E. Z	2018	Predictors of mortality in cirrhosis inpatients with clostridium difficile infection	excluded	Non-clinical trials
1415	Bajaj, J. S	2018	Antibiotic-associated disruption of microbial composition and functionality is restored after fecal transplant in cirrhosis	excluded	Non-clinical trials
1416	Cheng, Y	2018	Impact of previous episodes of hepatic encephalopathy on short-term brain function recovery after liver transplantation: a functional connectivity strength study	excluded	Non-clinical trials
1417	Daswani, R	2018	Predictors of 90-day mortality in patients with severe alcoholic hepatitis: Experience with 183 patients at a tertiary care center from India	excluded	Non-clinical trials
1418	Jimenez, C	2018	Use of rifaximin in alcoholic hepatitis: Pilot study	excluded	Non-clinical trials
1419	Melcarne, L	2018	Prognostic factors of liver cirrhosis mortality after a first episode of spontaneous bacterial peritonitis. A multicenter study	excluded	Non-clinical trials
1420	Mushtaq, A	2018	Decrease in porto-systemic encephalopathy (PSE) scores in patients with hepatic encephalopathy on low dose rifaximin	excluded	Non-clinical trials
1421	Parés, A	2018	Primary biliary cholangitis in Spain. Results of a Delphi study of epidemiology, diagnosis, follow-up and treatment	excluded	Non-clinical trials
1422	Ponziani, F. R	2018	Cirrhotic patients with minimal hepatic encephalopathy present increased cerebral vascular resistance, which remains unchanged after medical treatment	excluded	Non-clinical trials
1423	Rehman, M	2018	Multidisciplinary management approach to fulminant hepatic encephalopathy in the neurocritical care unit: A single-center experience	excluded	Non-clinical trials
1424	Salehi, S	2018	Rifaximin reduces the incidence of sepsis and all cause admissions whilst on the liver transplant waiting list	excluded	Non-clinical trials
1425	Seifert, L	2018	Impact of medication regimen on development of hepatic encephalopathy after transjugular intrahepatic portosystemic shuntin	excluded	Non-clinical trials
1426	Takaya, H	2018	Rifaximin ameliorates hepatic encephalopathy and endotoxemia without affecting the gut microbiome diversity	excluded	Non-clinical trials
1427	Ventura-Cots, M	2018	Duration of the acute hepatic encephalopathy episode determines survival in cirrhotic patients	excluded	Non-clinical trials
1428	Wong, K	2018	Dynamic visual processing in patients with decompensated cirrhosis	excluded	Non-clinical trials
1429	Acharya, C	2017	Overt hepatic encephalopathy impairs learning on the EncephalApp stroop which is reversible after liver transplantation	excluded	Non-clinical trials
1430	Ganapathy, D	2017	The patient buddy app can potentially prevent hepatic encephalopathy-related readmissions	excluded	Non-clinical trials
1431	Abel, J	2017	Evidence of inadequate symptom control and associated resource use and costs among patients initiating rifaximin treatment for irritable bowel syndrome with diarrhea	excluded	Non-clinical trials
1432	Bajaj, J. S	2017	Can we accurately assess the spectrum of hepatic encephalopathy (HE) stages? A multi-center initiative using standardized simulated patients	excluded	Non-clinical trials
1433	Bouza, E	2017	An outbreak of Clostridium difficile PCR ribotype 027 in Spain: risk factors for recurrence and a novel treatment strategy	excluded	Non-clinical trials
1434	Chang, J. Y	2017	Emergence of rifampin-resistant staphylococci after rifaximin administration in cirrhotic patients	excluded	Non-clinical trials
1435	Gaspar, R	2017	Predictive models of mortality and readmission of patients with decompensated liver cirrhosis	excluded	Non-clinical trials
1436	Hudson, M	2017	Rifaximin-a is associated with reductions in emergency department resource use in UK patients with hepatic encephalopathy: Real-world evidence from the impress study	excluded	Non-clinical trials
1437	Hudson, M	2017	Real-world impact of rifaximin-a use in hepatic encephalopathy patients with advanced liver disease or continued alcohol misuse: A post-hoc analysis of the impress study	excluded	Non-clinical trials
1438	Hudson, M	2017	The impact of rifaximin-α on the hospital resource use associated with the management of patients with hepatic encephalopathy: A retrospective observational study (IMPRESS)	excluded	Non-clinical trials
1439	Leise, M. D	2017	Multicenter study of portosystemic shunt embolization for persistent hepatic encephalopathy: From the consortium on liver disease outcomes (CLOUT) group	excluded	Non-clinical trials
1440	Parpia, T	2017	Use of rifaximin or spontaneous bacterial peritonitis prophylaxis does not increase the risk of early multi-drug resistant infections after liver transplant	excluded	Non-clinical trials
1441	Roggeri, D. P	2017	Economic impact of the use of rifaximin 550 mg twice daily for the treatment of overt hepatic encephalopathy in Italy	excluded	Non-clinical trials
1442	Rowley, M. W	2017	Risk factors for refractory hepatic encephalopathy after elective transjugular intrahepatic shunt placement	excluded	Non-clinical trials
1443	Seifert, L. L	2017	Evaluation of potential risk factors and the role of medication regimen in the development of hepatic encephalopathy after transjugular intrahepatic portosystemic shunting in cirrhotic patients	excluded	Non-clinical trials
1444	Shah, P	2017	Protocoled approach to hepatic encephalopathy: Does it improve outcomes over standard of care?	excluded	Non-clinical trials
1445	Bajaj, J. S	2017	Mindfulness-Based Stress Reduction Therapy Improves Patient and Caregiver-Reported Outcomes in Cirrhosis	excluded	Non-clinical trials
1446	Bajaj, J. S	2017	Gut microbiota are associated with impaired brain recovery after liver transplant	excluded	Non-clinical trials
1447	Bajaj, J. S	2017	Fecal microbiota transplant using a precision medicine approach is safe, associated with lower hospitalization risk and improved cognitive function in recurrent hepatic encephalopathy	excluded	Non-clinical trials
1448	Bajaj, J. S	2017	Hepatic Encephalopathy Is Associated With Mortality in Patients With Cirrhosis Independent of Other Extrahepatic Organ Failures	excluded	Non-clinical trials
1449	Chang, J. Y	2017	The incidence rate of rifampin-resistant staphylococci after short term administration of rifaximin in immunocompromised patients	excluded	Non-clinical trials
1450	Fricker, Z. P	2017	Characterization of infections and their impact on patients with cirrhosis admitted to urban safety-net hospitals: A multi-center study	excluded	Non-clinical trials
1451	Hammond, D. A	2017	Impact of rifaximin and lactulose versus lactulose alone on hospitalization for acute recurrent hepatic encephalopathy	excluded	Non-clinical trials
1452	Hudson, M	2017	Rifaximin-alpha is associated with reductions in emergency department resource use in UK patients with hepatic encephalopathy: Real world evidence from the impress study	excluded	Non-clinical trials
1453	Hudson, M	2017	Real world impact of rifaximin-alpha use in hepatic encephalopathy patients with advanced liver disease or continued alcohol misuse: A post-hoc analysis of the impress study	excluded	Non-clinical trials
1454	Koh, J. C	2017	The cost effectiveness of rifaximin in hepatic encephalopathy is strongly influenced by quality of life improvements	excluded	Non-clinical trials
1455	Li, Y	2017	Oral administration of trace element magnesium significantly improving the cognition and locomotion in hepatic encephalopathy rats	excluded	Non-clinical trials
1456	Assaraf, J	2017	Neurological impairment in cirrhotic patients admitted to ICU: Hepatic versus drug-induced encephalopathy	excluded	Non-clinical trials
1457	Aw, G	2017	Radiology-guided occlusion of portosystemic shunts for treatment of medically refractory hepatic encephalopathy	excluded	Non-clinical trials
1458	Bajaj, J. S	2017	Gut microbiota are associated with impaired brain recovery after liver transplant	excluded	Non-clinical trials
1459	Flatt, E	2017	Rifaximin in chronic liver disease-induced hepatic encephalopathy: An in vivo longitudinal study of brain metabolism on BDL rats	excluded	Non-clinical trials
1460	Gupta, T	2017	Impact of Hepatic and Extrahepatic Insults on the Outcome of Acute-on-Chronic Liver Failure	excluded	Non-clinical trials
1461	Hudson, M	2017	Real world impact of rifaximin-α use in hepatic encephalopathy patients with advanced liver disease or continued alcohol misuse: A post-hoc analysis of the IMPRESS study	excluded	Non-clinical trials
1462	Hudson, M	2017	Rifaximin-α is associated with reductions in emergency department resource use in UK patients with hepatic encephalopathy: Real world evidence from the IMPRESS study	excluded	Non-clinical trials
1463	Kolasani, B. P	2017	Prescribing pattern of drugs in patients with alcoholic liver disease in a tertiary care teaching hospital	excluded	Non-clinical trials
1464	Mancini, A	2017	Hepatic encephalopathy and the gut microbiota: An in vitro model to study the microbial and ammonia modulation upon prebiotic, antibiotic and probiotic treatment	excluded	Non-clinical trials
1465	Mouri, S	2017	Implication of the blood-brain barrier in the physiopathology of hepatic encephalopathy in cirrhosis	excluded	Non-clinical trials
1466	Nardelli, S	2017	Hepatic Encephalopathy Is Associated with Persistent Learning Impairments Despite Adequate Medical Treatment: A Multicenter, International Study	excluded	Non-clinical trials
1467	Rathi, S	2017	Prevalence of minimal hepatic encephalopathy in patients with liver cirrhosis: A cross-sectional, clinico epidemiological, multicenter, nationwide study in india: The predict study	excluded	Non-clinical trials
1468	Rathod, K	2017	Endovascular treatment of Budd–Chiari syndrome: Single center experience	excluded	Non-clinical trials
1469	Rehman, M. F	2017	Multidisciplinary management approach to fulminant hepatic encephalopathy in the neurocritical care unit: A single-center experience	excluded	Non-clinical trials
1470	Shalimar	2017	Long-term outcomes of transjugular intrahepatic portosystemic shunt in Indian patients with Budd-Chiari syndrome	excluded	Non-clinical trials
1471	Yoh, K	2017	Effect of physical exercise on sarcopaenia in patients with overt hepatic encephalopathy: A study protocol for a randomised controlled trial	excluded	Non-clinical trials
1472	Ahluwalia, V	2016	Liver transplantation significantly improves global functioning and cerebral processing	excluded	Non-clinical trials
1473	Bajaj, J. S	2017	Fecal microbiota transplant using a precision medicine approach is safe, Associated with lower hospitalization risk and improved cognitive function in recurrent hepatic encephalopathy	excluded	Non-clinical trials
1474	Hanafy, A. S	2016	Rifaximin and midodrine improve clinical outcome in refractory ascites including renal function, weight loss, and short-term survival	excluded	Non-clinical trials
1475	Hudson, M	2016	The impact of rifaximin-a on non-elective hospital admission and attendance costs in UK patients with hepatic encephalopa thy	excluded	Non-clinical trials
1476	Kabeshova, A	2016	Cost-effectiveness analysis of rifaximin-î' administration for the reduction of the overt hepatic encephalopa thy episodes in recurrence in France	excluded	Non-clinical trials
1477	Kang, S. H	2017	Rifaximin reduces cirrhotic complications and prolongs overall survival in patients experiencing hepatic encephalopathy	excluded	Non-clinical trials
1478	Singh, T	2017	Medical Management of Portal Hypertension and Its Complications	excluded	Non-clinical trials
1479	Thévenot, T	2016	The Periscreen Strip Is Highly Efficient for the Exclusion of Spontaneous Bacterial Peritonitis in Cirrhotic Outpatients	excluded	Non-clinical trials
1480	Wan, E. E	2016	Platypnea-orthodeoxia syndrome: a simple clinical observation that heralds critical but treatable disease	excluded	Non-clinical trials
1481	Farrell, A	2016	Prognostic significance of hepatic encephalopathy in patients with cirrhosis treated with current standards of care	excluded	Non-clinical trials
1482	Jepsen, P	2016	Epilepsy as a risk factor for hepatic encephalopathy in patients with cirrhosis: A cohort study	excluded	Non-clinical trials
1483	Kang, D. J	2016	Rifaximin exerts beneficial effects independent of its ability to alter microbiota composition	excluded	Non-clinical trials
1484	Manzhalii, E. G	2016	Is there the connection between the serotonergic system and choline alfoscerate in the conditions of experimental hepatic encephalopathy?	excluded	Non-clinical trials
1485	Mehta, S	2016	Hospitalization outcomes for hepatic encephalopathy: Rifaximin therapy in the real world	excluded	Non-clinical trials
1486	Patel, N	2016	Use of peg 3350 for controlling hepatic encephalopathy in an outpatient setting: A pilot study	excluded	Non-clinical trials
1487	Ponziani, F	2016	Increased abundance of beneficial bacteria is associated with clinical improvement in patients receiving rifaximin treatment	excluded	Non-clinical trials
1488	Saraswat, V	2016	Acute-on-chronic liver failure in India: The Indian National Association for Study of the Liver consortium experience	excluded	Non-clinical trials
1489	Sidhu, R	2016	Impact of a multi-disciplinary approach in disease management of hepatic encephalopathy in patients with decompensated cirrhosis	excluded	Non-clinical trials
1490	Bajaj, J. S	2016	In-hospital mortality related to hepatic encephalopathy is independent of acute-on-chronic liver failure and varies significantly across North America: NACSELD experience	excluded	Non-clinical trials
1491	Bajaj, J. S	2016	The 3-month readmission rate remains unacceptably high in a large North American cohort of patients with cirrhosis	excluded	Non-clinical trials
1492	Căruntu, F. A	2016	Clostridium difficile infection in hospitalized cirrhotic patients with hepatic encephalopathy	excluded	Non-clinical trials
1493	Kabeshova, A	2016	Cost-effectiveness analysis of rifaximin-α administration for the reduction of episodes of overt hepatic encephalopathy in recurrence compared with standard treatment in France	excluded	Non-clinical trials
1494	Lynn, A. M	2016	Embolization of portosystemic shunts for treatment of medically refractory hepatic encephalopathy	excluded	Non-clinical trials
1495	Manzhalii, E	2016	New approaches to the diagnosis and the symptomatic treatment of hepatic encephalopathy	excluded	Non-clinical trials
1496	Montano-Loza, A	2016	Cirrhotic patients with sarcopenia and sarcopenic-obesity have an increased risk of hyperammonemia and hepatic encephalopathy	excluded	Non-clinical trials
1497	Rassameehiran, S	2016	Predictor of 90-Day Readmission Rate for Hepatic Encephalopathy	excluded	Non-clinical trials
1498	Tandon, P	2016	Predicting mortality after discharge from hospital in cirrhosis: A prospective assessment of the Karnofsky score	excluded	Non-clinical trials
1499	Arasaradnam, R. P	2016	Breathomics - Exhaled volatile organic compound analysis to detect hepatic encephalopathy: A pilot study	excluded	Non-clinical trials
1500	Berni, E	2015	Evaluation of the cost effectiveness of rifaximin-á in the reduction of recurrence of overt hepatic encephalopathy in Belgium	excluded	Non-clinical trials
1501	Berni, E	2015	Cost effectiveness of rifaximin-á 550mg in the reduction of recurrence of overt hepatic encephalopathy in United Kingdom	excluded	Non-clinical trials
1502	Elnoemany, K. S	2016	Combination of lactulose, rifaximin and LOLA in treatment of minimal hepatic encephalopathy	excluded	Non-clinical trials
1503	Farooqi, J. I	2016	Rifaximin in the treatment of early hepatic encephalopathy	excluded	Non-clinical trials
1504	Kircheis, G	2016	Hepatic encephalopathy	excluded	Non-clinical trials
1505	Lutz, P	2015	Ascites total protein may be modulated by the use of diuretics	excluded	Non-clinical trials
1506	Pandolfi, F	2016	Central and mucosal immunities are modified by non adsorbable antibiotic treatment in uncomplicated diverticular disease	excluded	Non-clinical trials
1507	Pandrea, I	2015	Antibiotic and Antiinflammatory Therapy Transiently Reduces Inflammation and Hypercoagulation in Acutely SIV-Infected Pigtailed Macaques	excluded	Non-clinical trials
1508	Ponzani, F. R	2016	Increased abundance of beneficial bacteria is associated with clinical improvement after rifaximin treatment	excluded	Non-clinical trials
1509	Poole, C. D	2015	Evaluation of the cost effectiveness of rifaximin-á 550mg in the reduction of recurrence of overt hepatic encephalopathy in Sweden	excluded	Non-clinical trials
1510	Sponholz, C	2016	Molecular adsorbent recirculating system and single-pass albumin dialysis in liver failure - a prospective, randomised crossover study	excluded	Non-clinical trials
1511	Stoica, O. C	2015	Clostridium difficile infection in hospitalized cirrhotic patients with hepatic encephalopathy	excluded	Non-clinical trials
1512	Twilla, J	2015	Outcomes in hospitalized decompensated cirrhotic patients presenting with spontaneous bacterial peritonitis (SBP) based on severity of systemic inflammatory response syndrome (SIRS)	excluded	Non-clinical trials
1513	Whitehouse, J. T	2015	Evaluation of the cost effectiveness and societal impact of rifaximin-á 550mg in the reduction of recurrence of overt hepatic encephalopathy in the Netherlands	excluded	Non-clinical trials
1514	Berni, E	2015	Cost effectiveness of rifaximin-a 550 mg (XIFAXAN/TARGAXAN) in the reduction of recurrence of overt hepatic encephalopathy in United Kingdom	excluded	Non-clinical trials
1515	Bruyneel, M	2015	The use of rifaximin improves sleep disorders in Hepatic Encephalopathy	excluded	Non-clinical trials
1516	Coelho, R	2015	Determination of predictive factors for minimal hepatic encephalopathy with psychometric tests	excluded	Non-clinical trials
1517	Hughes, D	2015	Hepatic decompensation after transarterial chemoembolization for hepatocellular carcinoma	excluded	Non-clinical trials
1518	Kang, D. J	2015	Fecal transplant to mitigate hyperammonemia and hepatic encephalopathy in animal models	excluded	Non-clinical trials
1519	Landis, C. S	2015	Prospective multicenter observational study of overt hepatic encephalopathy (OHE): Nomenclature and disease burden	excluded	Non-clinical trials
1520	Le, T. D	2015	Hepatic encephalopathy and driving: A survey of current practice patterns	excluded	Non-clinical trials
1521	Montano-Loza, A. J	2015	Cirrhotic patients with sarcopenia and sarcopenic-obesity have an increased risk of hyperammonemia and hepatic encephalopathy presidential poster	excluded	Non-clinical trials
1522	Montano-Loza, A. J	2015	Sarcopenia and sarcopenic-obesity are associated with hyperammonemia and increased risk of hepatic encephalopathy in cirrhotics	excluded	Non-clinical trials
1523	Parikh, N. D	2015	Survival of patients with advanced hepatocellular carcinoma treated with sorafenib: An analysis of seer-medicare database	excluded	Non-clinical trials
1524	Ponziani, F	2015	Rifaximin treatment increases lactobacillus abundance in patients with different gastrointestinal and liver diseases	excluded	Non-clinical trials
1525	Poole, C. D	2015	Evaluation of the cost effectiveness of rifaximin-a 550 mg (XIFAXAN) in the reduction of recurrence of overt hepatic encephalopathy in Sweden	excluded	Non-clinical trials
1526	Rabatin, A	2015	Treatment outcomes of veterans with decompensated cirrhosis receiving all oral direct acting antiviral hepatitis C therapy	excluded	Non-clinical trials
1527	Rai, R	2015	Reversal of low-grade cerebral edema after lactulose/rifaximin therapy in patients with cirrhosis and minimal hepatic encephalopathy	excluded	Non-clinical trials
1528	Thabut, D	2015	Sodium benzoate and rifaximin are able to restore blood-brain barrier integrity in he cirrhotic rats	excluded	Non-clinical trials
1529	Arasaradnam, R	2015	Breathomics-distinguishing minimal from overt hepatic encephalopathy by volatile organic compound detection in breath: A pilot study	excluded	Non-clinical trials
1530	Bajaj, J. S	2015	The Stroop App can predict the development of overt hepatic encephalopathy in a multi-center study	excluded	Non-clinical trials
1531	Bajaj, J. S	2015	Validation of EncephalApp, Smartphone-Based Stroop Test, for the Diagnosis of Covert Hepatic Encephalopathy	excluded	Non-clinical trials
1532	Bannister, C. A	2015	Patients experiencing repeated episodes of hepatic encephalopathy have increasing risk of death. A post hoc analysis of rifaximin-a open label study data	excluded	Non-clinical trials
1533	Basu, P	2015	Restless leg syndrome, (RLS) is associated with hepatic encephalopathy (HE) in decompensated cirrhosis. A clinical pilot study	excluded	Non-clinical trials
1534	Berni, E	2015	Cost effectiveness of Rifaximin-α 550mg (XIFAXAN®/TARGAXAN®) in the reduction of recurrence of overt hepatic encephalopathy in United Kingdom	excluded	Non-clinical trials
1535	Casadaban, L. C	2015	Clearing the Confusion over Hepatic Encephalopathy After TIPS Creation: Incidence, Prognostic Factors, and Clinical Outcomes	excluded	Non-clinical trials
1536	Covington, J	2015	Breathomics-distinguishing minimal from overt hepatic encephalopathy using volatile organic compound analysis: A pilot study	excluded	Non-clinical trials
1537	Dhaliwal, H	2015	A single centre experience of rifaximin in the prevention of recurrent hepatic encephalopathy	excluded	Non-clinical trials
1538	Doyle, J. B. M	2015	Comparing the effectiveness of Hepa-Mertz mono therapy versus rifaximin in patients presenting with hepatic encephalopathy	excluded	Non-clinical trials
1539	Khemani, D	2015	Survival trends in patients with hepatic encephalopathy awaiting liver transplantation	excluded	Non-clinical trials
1540	Khemani, D	2015	Evaluation of sarcopenia as a predictor of hepatic encephalopathy following transjugular intrahepatic portosystemic (TIPS) shunt placement	excluded	Non-clinical trials
1541	Konturek, P. C	2015	Effect of rifaximin therapy on the plasma level of asymmetric dimethylarginine (ADMA) and melatonin in patients with liver cirrhosis	excluded	Non-clinical trials
1542	Lo Re, V	2015	Validity of diagnostic codes and laboratory tests of liver dysfunction to identify acute liver failure events	excluded	Non-clinical trials
1543	Mouri, S	2015	Sodium benzoate and rifaximin are able to restore blood-brain barrier integrity in cirrhotic rats with hepatic encephalopathy	excluded	Non-clinical trials
1544	Orr, J. G	2015	The impact on hospital resource utilisation of rifaximin-alpha for hepatic encephalopathy in routine clinical practice: Real world data from seven UK liver centres	excluded	Non-clinical trials
1545	Pérez-Guillé, B. E	2015	Long-term effects of mesocaval shunt on the pharmacokinetic parameters of metronidazole in lewis rats	excluded	Non-clinical trials
1546	Ponziani, F. R	2015	The microbial basis of rifaximin efficacy in cirrhotic patients with overt hepatic encephalopathy: Preliminary results from an Italian cohort	excluded	Non-clinical trials
1547	Zhang, Y	2015	Effects of SIBO and rifaximin therapy on MHE caused by hepatic cirrhosis	excluded	Non-clinical trials
1548	Bozkaya, D	2014	Cost-effectiveness of rifaximin treatment in patients with hepatic encephalopathy	excluded	Non-clinical trials
1549	Dhiman, R. K	2014	Chronic Liver Failure-Sequential Organ Failure Assessment is better than the Asia-Pacific Association for the Study of Liver criteria for defining acute-on-chronic liver failure and predicting outcome	excluded	Non-clinical trials
1550	Díaz-Herrero, M. M	2014	THDP17 decreases ammonia production through glutaminase inhibition. A new drug for hepatic encephalopathy therapy	excluded	Non-clinical trials
1551	Haseeb, A	2014	Hepatic encephalopathy, a preventable readmission: Implementation of quality indicators at a tertiary care center	excluded	Non-clinical trials
1552	Herzer, K	2015	Patient selection, outcome and clinical efficacy of TIPS: A single center experience and review of the literature	excluded	Non-clinical trials
1553	Nardelli, S	2014	Hepatic encephalopathy is associated with persistent cognitive deficits despite adequate medical treatment: A multi-center, international study	excluded	Non-clinical trials
1554	Sharma, P	2015	Management Patterns of Hepatic Encephalopathy: A Nationwide Survey in India	excluded	Non-clinical trials
1555	Thabut, D	2015	Sodium benzoate and rifaximin are able to restore blood-brain barrier integrity in he cirrhotic rats	excluded	Non-clinical trials
1556	Twilla, J. D	2014	Outcomes in patients receiving rifaximin along with systemic antibiotics for the inpatient treatment of spontaneous bacterial peritonitis	excluded	Non-clinical trials
1557	Bannister, C. A	2014	Patients experiencing repeated episodes of hepatic encephalopathy have increasing risk of subsequent episodes. a post HOC analysis of rifaximin-a open label study data	excluded	Non-clinical trials
1558	Basu, P. P	2014	Restless leg syndrome (RLS) is associated with hepatic encephalopathy (he) in decompensated cirrhosis. A clinical pilot study	excluded	Non-clinical trials
1559	Berni, E	2014	The first evaluation of the relationship between the chronic liver disease questionnaire and the EQ-5D index in hepatic encephalopathy patients treated with rifaximin-a	excluded	Non-clinical trials
1560	Berni, E	2014	Evaluation of the relationship between the chronic liver disease questionnaire and the EQ-5D index in hepatic encephalopathy patients treated with rifaximin-a	excluded	Non-clinical trials
1561	Biggins, S. W	2014	Spontaneous bacterial peritonitis and bacteremia predict mortality in cirrhosis despite prophylactic measures: A prospective multi-center study from nacseld	excluded	Non-clinical trials
1562	Caracciolo, G	2014	15 days of treatment with rifaximin improves cerebral blood flow at transcranial doppler and psychometric tests in cirrhotic patients with minimal hepatic encephalopathy	excluded	Non-clinical trials
1563	Chawla, Y. K	2014	Persistence of cognitive impairment after resolution of overt hepatic encephalopathy	excluded	Non-clinical trials
1564	Confer, B	2014	Rifaximin in addition to standard medical therapy significantly reduces the time to first esophageal variceal bleed	excluded	Non-clinical trials
1565	Dhiman, R	2014	Reversal of low-grade cerebral edema after lactulose/rifaximin therapy in patients with cirrhosis who have minimal hepatic encephalopathy	excluded	Non-clinical trials
1566	Goel, A	2014	Rifaximin treatment in hepatic encephalopathy (HE) - Marked reduction in hospital admissions and hospital bed day occupancy in a district general hospital	excluded	Non-clinical trials
1567	Kaplan, D. E	2014	Development and validation of a virtual child-Turcotte-Pugh score to assess liver disease severity in an administrative healthcare database	excluded	Non-clinical trials
1568	Li, R	2014	The impact of Peri-discharge interventions on 30-day readmission and 90-day mortality rates for patients admitted with hepatic encephalopathy	excluded	Non-clinical trials
1569	Lutz, P	2014	Impact of rifaximin on the frequency and characteristics of spontaneous bacterial peritonitis in patients with liver cirrhosis and ascites	excluded	Non-clinical trials
1570	Patel, V. C	2014	Rifaximin is efficacious in the treatment of chronic overt hepatic encephalopathy: A UK liver multi-centre experience	excluded	Non-clinical trials
1571	Poole, C. D	2014	Cost effectiveness of rifaximin-a in the reduction of recurrence of overt hepatic encephalopathy	excluded	Non-clinical trials
1572	Preedy, H	2014	Real world experience of rifaximin for hepatic encephalopathy-effective maintenance of remission and reduction of hospital admissions in a large secondary care patient cohort	excluded	Non-clinical trials
1573	Rai, R	2014	Altered magnetization transfer ratio as a marker of subclinical cerebral oedema in patients of minimal hepatic encephalopathy	excluded	Non-clinical trials
1574	Sharma, P	2014	A survey of patterns of practice and perception of minimal hepatic encephalopathy: a nationwide survey in India	excluded	Non-clinical trials
1575	Tapper, E. B	2014	A quality improvement initiative decreases 30-day readmission rates in patients admitted to a Hepatology Service	excluded	Non-clinical trials
1576	Ahluwalia, V	2014	Enhancement of functional connectivity, working memory and inhibitory control on multi-modal brain MR imaging with Rifaximin in Cirrhosis: Implications for the gut-liver-brain axis	excluded	Non-clinical trials
1577	Bajaj, J. S	2014	Altered profile of human gut microbiome is associated with cirrhosis and its complications	excluded	Non-clinical trials
1578	Caracciolo, G	2014	Short treatment with rifaximin improves blood cerebral flowat transcranial doppler and psychometric tests in cirrhotic patients with minimal hepatic encephalopathy	excluded	Non-clinical trials
1579	Caracciolo, G	2014	Role of transcranial doppler (TCD) in the evaluation of cerebral hemodynamic in cirrhotic patients: Correlation with severity of the disease and minimal hepatic encephalopathy (MHE) development	excluded	Non-clinical trials
1580	Hanouneh, I. A	2014	The breathprints in patients with liver disease identify novel breath biomarkers in alcoholic hepatitis	excluded	Non-clinical trials
1581	Johnson, K. B	2014	Advanced disease, diuretic use, and marital status predict hospital admissions in an ambulatory cirrhosis cohort	excluded	Non-clinical trials
1582	Luo, X	2014	Transjugular intrahepatic portosystemic shunt for the treatment of portal hypertension in noncirrhotic patients with portal cavernoma	excluded	Non-clinical trials
1583	Rai, R	2014	Reversal of low-grade cerebral edema in patients with cirrhosis and minimal hepatic encephalopathy after lactulose and rifaximin therapy	excluded	Non-clinical trials
1584	Rooby, E. H	2014	Risk factors of cellulitis in cirrhosis and role of antibiotics in preventing recurrence	excluded	Non-clinical trials
1585	Umapathy, S	2014	Evaluation of cognitive impairment after resolution of overt hepatic encephalopathy	excluded	Non-clinical trials
1586	Yurlevich, D	2014	First tips experience in the transplant center	excluded	Non-clinical trials
1587	Esfeh, J. M	2014	Impact of pretransplant rifaximin therapy on early post-liver transplant infections	excluded	Non-clinical trials
1588	Gao, J	2014	Rifaximin, gut microbes and mucosal inflammation: Unraveling a complex relationship	excluded	Non-clinical trials
1589	Kim, Y	2014	In vivo emergence of colistin resistance in Acinetobacter baumannii clinical isolates of sequence type 357 during colistin treatment	excluded	Non-clinical trials
1590	Sharma, V	2013	Long-term rifaximin improves the prognosis of patients with alcoholic liver disease	excluded	Non-clinical trials
1591	Caracciolo, G	2013	Role of transcranial doppler (TCD) in the evaluation of cerebral hemodynamic in cirrhotic patients: Correlation with severity of the disease and minimal hepatic encephalopathy (MHE) development	excluded	Non-clinical trials
1592	Caracciolo, G	2013	Short treatment with rifaximin improves blood cerebral flow at transcranial Doppler and psychometric tests in cirrhotic patients with minimal hepatic encephalopathy	excluded	Non-clinical trials
1593	Caracciolo, G	2013	Role of transcranial doppler (TCD) in the evaluation of cerebral hemodynamic in cirrhotic patients: Correlation with severity of the disease and Minimal Hepatic Encephalopathy (MHE) development	excluded	Non-clinical trials
1594	Chautant, F	2013	Rifaximin for overt hepatic encephalopathy in real life: Effective for prevention but not for cure	excluded	Non-clinical trials
1595	Congly, S. E	2013	Cost effectiveness of rifaximin in the treatment of hepatic encephalopathy	excluded	Non-clinical trials
1596	Courson, A	2013	Treatment of hepatic encephalopathy: Comparing the effects of adding rifaximin to lactulose on patient outcomes	excluded	Non-clinical trials
1597	El-Kersh, K	2013	Rarity revisited: Cryptococcal peritonitis	excluded	Non-clinical trials
1598	Hillier, S. L	2013	Susceptiblity of bacterial vaginosis (BV)-associated bacteria and lactobacilli to rifaximin, metronidazole and clindamycin	excluded	Non-clinical trials
1599	Lutz, P	2013	Pretreatment with rifaximin is associated with a shift from enteric to oropharyngeal pathogens in spontaneous bacterial peritonitis in patients with liver cirrhosis and ascites, resulting in less effective prevention compared to systemic antibiotics	excluded	Non-clinical trials
1600	Morales, W	2013	The effect of rifaximin on gut flora in normal outbred rats	excluded	Non-clinical trials
1601	Patrick Basu, P	2013	Restless Leg Syndrome, (RLS) is associated with Hepatic Encephalopathy (HE) in decompensated cirrhosis. A clinical pilot study	excluded	Non-clinical trials
1602	Ramadan, A. R	2013	Multidisciplinary management approach to fulminant hepatic encephalopathy in the neurocritical care unit: A single-center experience	excluded	Non-clinical trials
1603	Shokoohi, S	2013	Rifaximin is associated with decreased incidence of spontaneous bacterial peritonitis in cirrhotics with ascites	excluded	Non-clinical trials
1604	Torres-Vega, M. A	2013	Reduction of hyperammonemia in vitro and in vivo by a baculovirus-delivered glutamine synthetase as a new approach for the treatment of hepatic encephalopathy	excluded	Non-clinical trials
1605	Bajaj, J. S	2013	Rifaximin improves cognition and endotoxemia in minimal hepatic encephalopathy by shifting gut microbial functionality without altering their abundance	excluded	Non-clinical trials
1606	Basu, P	2013	Restless Leg Syndrome, (RLS) is associated with Hepatic Encephalopathy (HE) in decompensated cirrhosis. a clinical pilot study	excluded	Non-clinical trials
1607	Brandi, G	2013	Can the tyrosine kinase inhibitors trigger metabolic encephalopathy in cirrhotic patients?	excluded	Non-clinical trials
1608	Dǎnulescu, R. M	2013	The role of rifaximine in the prevention of the spontaneous bacterial peritonitis	excluded	Non-clinical trials
1609	Mardini, H	2013	Pathogenesis of hepatic encephalopathy: Lessons from nitrogen challenges in man	excluded	Non-clinical trials
1610	Neff, G. W	2013	Hospitalization trends of spontaneous bacterial peritonitis over the past decade	excluded	Non-clinical trials
1611	Neff, G. W	2013	Hospitalizations outcomes in portal hypertension complications treated with rifaximin or lactulose therapy	excluded	Non-clinical trials
1612	Neff, G. W	2013	Update on the management of cirrhosis - Focus on cost-effective preventative strategies	excluded	Non-clinical trials
1613	Young, M	2013	Embolization of spontaneous portosystemic shunt for treatment of refractory hepatic encephalopathy	excluded	Non-clinical trials
1614	Ahluwalia, V	2012	The functional basis of improvement in inhibitory control in minimal hepatic encephalopathy with rifaximin therapy	excluded	Non-clinical trials
1615	Ahluwalia, V	2012	Rifaximin improves brain edema and working memory in minimal hepatic encephalopathy: A prospective fMRI study	excluded	Non-clinical trials
1616	Ardalan, Z. S	2012	Rifaximin for refractory hepatic encephalopathy: Impact on hospital admissions and length of stay at a liver transplant centre	excluded	Non-clinical trials
1617	Cardona, D. P	2012	Budget impact analysis and update of a cost effectiveness evaluation for alpha (α) polymorph rifaximin for the treatment of acute hepatic encephalopathy	excluded	Non-clinical trials
1618	Harma, C	2012	Rifaximin prevents episodic hepatic encephalopathy: A real world experience in WA	excluded	Non-clinical trials
1619	Karkhanis, J	2012	Failure of prophylactic rifaximin to protect against C. difficile-associated 30-day mortality in cirrhotics	excluded	Non-clinical trials
1620	Kim, M. S	2012	The effect of rifaximin on staphylococcus species in the stool	excluded	Non-clinical trials
1621	Montagnese, S	2012	Simple tools for complex syndromes: A three-level difficulty test for hepatic encephalopathy	excluded	Non-clinical trials
1622	Neff, G	2012	Long-term survival following overt hepatic encephalopathy	excluded	Non-clinical trials
1623	Neff, G	2012	Readmission rates and maintenance of overt hepatic encephalopathy	excluded	Non-clinical trials
1624	Neff, G	2012	Malnutrition in cirrhotics; daily calorie counts and nutritional deficits uncovered	excluded	Non-clinical trials
1625	Neff, G	2012	Outcomes in length of hospital stay in cirrhotics admitted for overt hepatic encephalopathy	excluded	Non-clinical trials
1626	Neff, G. W	2012	Assessing treatment patterns in patients with overt hepatic encephalopathy	excluded	Non-clinical trials
1627	Patel, A	2012	The role of small intestinal bacterial overgrowth in minimal hepatic encephalopathy	excluded	Non-clinical trials
1628	Sharifi, Y	2012	Toll-like receptor- 4 : A novel target for therapy of hepatic encephalopathy	excluded	Non-clinical trials
1629	Bajaj, J	2012	In-hospital mortality in cirrhosis is related to nosocomial infections independent of meld score:The north american consortium for the study of end-stage liver disease (nacseld) study	excluded	Non-clinical trials
1630	Ghaoui, R	2012	Measurement of the quality of care of patients admitted to the hospital with decompensated cirrhosis	excluded	Non-clinical trials
1631	Modaresi Esfeh, J	2012	Impact of pretransplant rifaximin therapy on post-liver transplant infections	excluded	Non-clinical trials
1632	Òdena, G	2012	Rifaximin, but not growth factor 1, reduces brain edema in cirrhotic rats	excluded	Non-clinical trials
1633	Paul, N	2012	What is the most cost-effective strategy for the management of chronic hepatic encephalopathy (HE)?	excluded	Non-clinical trials
1634	Salam, M	2012	Modified-orientation log to assess hepatic encephalopathy	excluded	Non-clinical trials
1635	Miller, M. A	2011	Divergent rifamycin susceptibilities of Clostridium difficile strains in Canada and Italy and predictive accuracy of rifampin etest for rifamycin resistance	excluded	Non-clinical trials
1636	Al-Khafaji, A	2011	Critical care management of patients with end-stage liver disease	excluded	Non-clinical trials
1637	Bajaj, J	2011	In hospital mortality in cirrhosis is related to infections independent of meld score: A prospective multi-center study from the North American consortium for the study of endstage liver disease (nacseld)	excluded	Non-clinical trials
1638	Linkage of gut microbiome with cognition and inflammation in hepatic encephalopathy	2011	Linkage of gut microbiome with cognition and inflammation in hepatic encephalopathy	excluded	Non-clinical trials
1639	Bleibel, W	2011	Implementing a treatment protocol reduces inpatient cost of hepatic encephalopathy	excluded	Non-clinical trials
1640	Cheng, J	2011	Pregnane X receptor- and CYP3A4-humanized mouse models and their applications	excluded	Non-clinical trials
1641	Gavaldà, N	2011	An alternative path to drug discovery	excluded	Non-clinical trials
1642	Golden, P. L	2011	Steady-state rifaximin pharmacokinetics in patients with chronic liver disease and hepatic encephalopathy	excluded	Non-clinical trials
1643	Hassett, M	2011	Meld based comparison of hospitalizations from hepatic encephalopathy in patients with advanced liver disease on rifaximin and lactulose combination therapy	excluded	Non-clinical trials
1644	Kappus, M	2011	Synergistic roles of hepatic encephalopathy and obstructive sleep apnea in disturbance of sleep architecture in patients with cirrhosis	excluded	Non-clinical trials
1645	Prakash, R. K	2011	Diagnosis: Intestinal inflammation - Key to complications in cirrhosis?	excluded	Non-clinical trials
1646	Salam, M	2011	Modified orientation-log (MO-log) is an objective method to predict outcomes in patients admitted with hepatic encephalopathy	excluded	Non-clinical trials
1647	Sun, H. Y	2011	Rifaximin use for hepatic encephalopathy and the risk of early post-transplant infections in liver transplant recipients	excluded	Non-clinical trials
1648	Younossi, Z. M	2011	The effect of rifaximin on the health related quality of life (HRQL) in patients with cirrhosis and recurrent hepatic encephalopathy (HE)	excluded	Non-clinical trials
1649	Bajaj, J	2011	Modified orientation-log (MO-LOG) is an objective method to predict outcomes in patients admitted with hepatic encephalopathy	excluded	Non-clinical trials
1650	De Vries, R	2011	Rifaximin reduces risk of hepatic encephalopathy	excluded	Non-clinical trials
1651	Gupta, A	2010	Role of small intestinal bacterial overgrowth and delayed gastrointestinal transit time in cirrhotic patients with minimal hepatic encephalopathy	excluded	Non-clinical trials
1652	Hernandez, M. D	2010	Spontaneous bacterial peritonitis and rifaximin USE, CAN a nonsystemic antibiotic affect the severity of the infection Maria D. Hernandez 1, Nyingi Kemmer, 1 Amy Gaddis, 1 Tiffany Kaiser,1 Guy Neff 1 1 Division of Digestive Diseases, University Cincinnati School of Medicine, Cincinnati OH, USA	excluded	Non-clinical trials
1653	Leise, M. D	2010	Impact of rifaximin treatment on survival in patients with end-stage liver disease	excluded	Non-clinical trials
1654	Vlachogiannakos, J	2010	Long-term administration of rifaximin improves the prognosis of patients with alcohol-related decompensated cirrhosis: A casecontrol study	excluded	Non-clinical trials
1655	Amato, E	2010	Hepatic encephalopathy: Treat or teach?	excluded	Non-clinical trials
1656	Gaddis, A	2010	Management of hepatic encephalopathy with rifaximin and polyethylene glycol (PEG) 3350	excluded	Non-clinical trials
1657	Bajaj, J. S	2010	Severity of chronic cognitive impairment in cirrhosis increases with number of episodes of overt hepatic encephalopathy	excluded	Non-clinical trials
1658	Bajaj, J. S	2010	Persistence of Cognitive Impairment After Resolution of Overt Hepatic Encephalopathy	excluded	Non-clinical trials
1659	Randolph, C	2010	Mild hepatic encephalopathy (HE) assessed by the repeatable battery for the assessment of neuropsychological status (RBANS) is highly prevalent in ambulatory patients with cirrhosis	excluded	Non-clinical trials
1660	Herrera, E. L	2009	Stent reduction in the treatment of hepatic encephalopathy after transjugular intrahepatic portosystemic shunt	excluded	Non-clinical trials
1661	Manlry, P. S	2009	Analysis of the effect of rifaximin plus lactulose on hospitalizations in patients with end-stage liver desease	excluded	Non-clinical trials
1662	Childers, J. W	2008	Hepatic encephalopathy in end-stage liver disease #188	excluded	Non-clinical trials
1663	Huang, E	2007	The cost-effectiveness and budget impact of competing therapies in hepatic encephalopathy - A decision analysis	excluded	Non-clinical trials
1664	Millwala, F	2007	Outcomes of patients with cirrhosis undergoing non-hepatic surgery: Risk assessment and management	excluded	Non-clinical trials
1665	Huang, D. B	2005	Rifaximin - A novel antimicrobial for enteric infections	excluded	Non-clinical trials
1666	/	1995	Preliminary evidence supports use of rifaximin in hepatic encephalopathy	excluded	Non-clinical trials
1667	Alvisi, V	1987	Rifaximin, a rifamycin derivative for use in the treatment of intestinal bacterial infections in seriously disabled patients	excluded	Non-clinical trials
1668	Dal Monte, P. R	1995	Rifaximin in patients with diverticulitis or hepatic encephalopathy	excluded	Non-clinical trials
1669	Di Piazza, S	1991	Rifaximine versus neomycin in the treatment of portosystemic encephalopathy	excluded	Non-clinical trials
1670	Eftimiadi, C	1986	Modifications of the intestinal flora during the treatment with rifaximin in patients with hepatic encephalopathy	excluded	Non-clinical trials
1671	Lata, J	2002	Rifaximine in the treatment of hepatic encephalopathy	excluded	Non-clinical trials
1672	Lighthouse, J.	2004	Endotoxinemia and benzodiazepine-like substances in compensated cirrhotic patients: A randomized study comparing the effect of rifaximine alone and in association with a symbiotic preparation	excluded	Non-clinical trials
1673	Sama, C	2004	Clinical effects of rifaximin in patients with hepatic encephalopathy intolerant or nonresponsive to previous lactulose treatment: An open-label, pilot study	excluded	Non-clinical trials
1674	Szalay, F	2004	Rifaximin in the treatment of hepatic encephalopathy - A multicentric study	excluded	Non-clinical trials
1675	Williams, R.	2000	Evaluation of the efficacy and safety of rifaximin in the treatment of hepatic encephalopathy: A double-blind randomized, dose-finding multi-centre study	excluded	Non-clinical trials
1676	Eftimiadi, C	1984	Treatment of hepatic encephalopathy with L/105, a new non-absorbable rifamycin	excluded	Non-clinical trials
1677	Testa, R	1985	A non-absorbable rifamycin for treatment of hepatic encephalopathy	excluded	Non-clinical trials
1678	Mas, A	2003	Comparison of rifaximin and lactitol in the treatment of acute hepatic encephalopathy: results of a randomized, double-blind, double-dummy, controlled clinical trial	excluded	Non-clinical trials
1679	Nct	2006	A 6-month Efficacy, Safety, and Tolerability Study of Rifaximin In Preventing Hepatic Encephalopathy	excluded	Non-clinical trials
1680	Ampuero, J	2012	Metformin prevents overt hepatic encephalopathy (HE) in cirrhotics: a retrospective observational study	excluded	Non-clinical trials
1681	Ming-Hua Zheng	2009	Rifaximin Versus Non-absorbable Disaccharides in the Management of Hepatic Encephalopathy	excluded	Non-clinical trials
1682	王桢李	2018	肝硬化并发肝性脑病患者应用益生菌制剂和乳果糖的疗效及预后比较	excluded	Non-clinical trials
1683	刘水馨	2021	基于肝-肠-脑轴探讨承气汤联合针灸对肝性脑病的治疗作用	excluded	Non-clinical trials
1684	马驰原	2021	利福昔明联合乳果糖治疗肝硬化肝性脑病的疗效观察	excluded	Non-clinical trials
1685	谭炜	2018	肝硬化患者肝性脑病危险因素分析及其预防研究	excluded	Non-clinical trials
1686	汪培钦	2019	低剂量利福昔明预防失代偿期肝硬化并发症：一项多中心随机对照临床研究	excluded	Non-clinical trials
1687	王会敏	2021	利福昔明对SIBO阳性肝硬化患者胃肠道症状及内毒素、TLR4表达的影响	excluded	Non-clinical trials
1688	尉骁	2020	肝硬化患者长期预防性服用利福昔明-α对肠道微生物组及其耐药性的影响	excluded	Non-clinical trials
1689	杨晓丽	2018	利福昔明联合门冬氨酸鸟氨酸治疗肝硬化肝性脑病的临床疗效	excluded	Non-clinical trials
1690	周淑新	2010	WONCA研究论文摘要汇编-利福昔明治疗肝性脑病	excluded	Non-clinical trials
1691	朱玉凡	2021	低剂量利福昔明可预防肝硬化失代偿期患者的并发症并提高生存率	excluded	Non-clinical trials
1692	Bass	2010	利福昔明:有效维持肝性脑病缓解	excluded	Non-clinical trials
1693	白朝辉	2020	输注人血白蛋白可以降低肝硬化患者显性肝性脑病发生率并提高其缓解率	excluded	Non-clinical trials
1694	刘晓雯	2017	肝硬化患者合并轻微肝性脑病的治疗时间	excluded	Non-clinical trials
1695	王侠林	2018	基于概率话题模型的轻微型肝性脑病患者肠道菌群结构研究	excluded	Non-clinical trials
1696	王晖	2022	艾灸联合利福昔明预防乙肝肝硬化患者TIPS术后肝性脑病发生的临床观察	excluded	Non-clinical trials
1697	UCHIDA Y	2020	速尿是利福昔明治疗失代偿期肝硬化患者疗效恶化的因素	excluded	Non-clinical trials
1698	薛涛	2011	“他山之石”——谈肝性脑病临床药物研究的启示	excluded	Non-clinical trials
1699	范静	2021	利福昔明联合乳果糖治疗肝性脑病患者疗效及其血清S100B蛋白和神经元特异性烯醇化酶变化	excluded	Non-clinical trials
1700	Yuki Fujimoto	2021	Dual therapy with zinc acetate and rifaximin prevents from ethanolinduced liver fibrosis by maintaining intestinal barrier integrity	excluded	Non-clinical trials
1701	Gemma Odena	2012	Rifaximin,but not growth factor 1,reduces brain edema in cirrhotic rats	excluded	Non-clinical trials
1702	Ahmed, Z	2023	Comparative Efficacy of Treatment Options for the Prevention of Post-TIPS Hepatic Encephalopathy: A Systematic Review and Network Meta-analysis	excluded	Reviews, case reports
1703	Bartlett, J. A	2023	Hepatic Encephalopathy in Children	excluded	Reviews, case reports
1704	Dumitrascu, D. L	2023	Update on the Role of Rifaximin in Digestive Diseases	excluded	Reviews, case reports
1705	Elmoursi, A	2023	Efficacy and Safety of Rifaximin in the Prevention of Recurrent Episodes of Hepatic Encephalopathy: A Systematic Review and Meta-analysis	excluded	Reviews, case reports
1706	Higuera-de-la-Tijera	2023	Current vision on diagnosis and comprehensive care in hepatic encephalopathy	excluded	Reviews, case reports
1707	Kulkarni, A. V	2023	Antibiotics With or Without Rifaximin for Acute Hepatic Encephalopathy in Critically Ill Patients With Cirrhosis: A Double-Blind, Randomized Controlled (ARiE) Trial	excluded	Reviews, case reports
1708	Nardelli, S	2023	Hepatic encephalopathy - recent advances in treatment and diagnosis	excluded	Reviews, case reports
1709	Pun, C. K	2023	Hepatic encephalopathy: From novel pathogenesis mechanism to emerging treatments	excluded	Reviews, case reports
1710	Caraceni, P	2021	The Use of Rifaximin in Patients With Cirrhosis	excluded	Reviews, case reports
1711	Riggio, O	2022	Editorial: infections and hepatic encephalopathy-does the chicken or the egg come FIRST? A novel perspective at the horizon	excluded	Reviews, case reports
1712	Hirota, S. A	2015	Understanding the Molecular Mechanisms of Rifaximin in the Treatment of Gastrointestinal Disorders--A Focus on the Modulation of Host Tissue Function	excluded	Reviews, case reports
1713	Neff, G	2018	Systematic Review of the Economic Burden of Overt Hepatic Encephalopathy and Pharmacoeconomic Impact of Rifaximin	excluded	Reviews, case reports
1714	Petersen, K. U	2015	[Options in the treatment of hepatic encephalopathy]	excluded	Reviews, case reports
1715	Shayto, R. H	2016	Use of rifaximin in gastrointestinal and liver diseases	excluded	Reviews, case reports
1716	Wang, Y. L	2017	Letter: rifaximin is more than helping hepatic encephalopathy-it also saves lives	excluded	Reviews, case reports
1717	Sawhney, R	2015	Liver: the gut is a key target of therapy in hepatic encephalopathy	excluded	Reviews, case reports
1718	Lamb, C	2012	Rifaximin may have a dramatic effect on hepatic encephalopathy	excluded	Reviews, case reports
1719	Malla, I	2011	[Rifaximin for hepatic encephalopathy in children. Case report]	excluded	Reviews, case reports
1720	Rivera Ramos, J. F	2011	Review of the final report of the 1998 Working Party on definition, nomenclature and diagnosis of hepatic encephalopathy	excluded	Reviews, case reports
1721	Barritt, A. S. th	2010	Persistent portosystemic shunts after liver transplantation causing episodic hepatic encephalopathy	excluded	Reviews, case reports
1722	Corazza, G. R	1992	Non-absorbable antibiotics and small bowel bacterial overgrowth	excluded	Reviews, case reports
1723	Qadri, A. M	2007	Can we ignore minimal hepatic encephalopathy any longer?	excluded	Reviews, case reports
1724	Zeneroli, M. L	2005	Management of hepatic encephalopathy: role of rifaximin	excluded	Reviews, case reports
1725	Peverelle, M	2023	Liver decompensation after rapid weight loss from semaglutide in a patient with non-alcoholic steatohepatitis -associated cirrhosis	excluded	Reviews, case reports
1726	Aneja, A	2023	Hepatitis A–induced acute liver failure with glucose 6 phosphate dehydrogenase deficiency induced hemolysis and renal failure	excluded	Reviews, case reports
1727	Barnhill, M	2023	Not Your Typical Hyperammonemia: Non-hepatic Severe Hyperammonemia in an Adult	excluded	Reviews, case reports
1728	Basbayraktar, B	2023	A CONTROVERSIAL MANAGEMENT OF HEPATORENAL SYNDROME IN INTENSIVE CARE UNIT SETTING	excluded	Reviews, case reports
1729	Bloom, P. P	2023	Lactulose in cirrhosis: Current understanding of efficacy, mechanism, and practical considerations	excluded	Reviews, case reports
1730	Butt, M. F	2023	Review article: Emerging and current management of acute-on-chronic liver failure	excluded	Reviews, case reports
1731	DiLeo, D. A	2023	Chronic Liver Disease in the Older Patient—Evaluation and Management	excluded	Reviews, case reports
1732	Elsheikh, M	2023	Frailty in end-stage liver disease: Understanding pathophysiology, tools for assessment, and strategies for management	excluded	Reviews, case reports
1733	Gilbert, M. C	2023	The contributions of bacteria metabolites to the development of hepatic encephalopathy	excluded	Reviews, case reports
1734	Guzman, C	2023	Streptococcus cristatus bacteremia in a patient with poor oral hygiene: a case report	excluded	Reviews, case reports
1735	Jiang, H	2023	Do gut microbiome-targeted therapies improve liver function in cirrhotic patients? A systematic review and meta-analysis	excluded	Reviews, case reports
1736	Konstantis, G	2023	Efficacy of Granulocyte Colony-Stimulating Factor in Acute on Chronic Liver Failure: A Systematic Review and Survival Meta-Analysis	excluded	Reviews, case reports
1737	Mendez-Sanchez, N	2023	Antibiotics in Chronic Liver Disease and Their Effects on Gut Microbiota	excluded	Reviews, case reports
1738	Pratim Das, P	2023	Role of inflammasomes and cytokines in immune dysfunction of liver cirrhosis	excluded	Reviews, case reports
1739	Santana, R	2023	HEPATIC ENCEPHALOPATHY IN A PATIENT WITH CIRRHOSIS SUCCESSFULLY REVERTED WITH CONTINUOUS RENAL REPLACEMENT THERAPY (CRRT)	excluded	Reviews, case reports
1740	Sinha Ray, A	2023	HYPERAMMONEMIA IN ABSENCE OF HEPATIC DYSFUNCTION: A DIAGNOSTIC CHALLENGE AND THERAPEUTIC DILEMMA	excluded	Reviews, case reports
1741	Velasquez, H. J	2023	An Adolescent Female With Autoimmune Hepatitis And Graves' Disease: An Unusual Presentation And Challenges In Management	excluded	Reviews, case reports
1742	/	2023	20th International Society for Hepatic Encephalopathy and Nitrogen Metabolism Symposium	excluded	Reviews, case reports
1743	Abraldes, J. G	2023	Update in the Treatment of the Complications of Cirrhosis	excluded	Reviews, case reports
1744	Almajed, M. R	2023	HEPATITIS C CIRRHOSIS, HEPATITIS B SUPERIMPOSED INFECTION, AND THE EMERGENCE OF AN ACUTE PORTAL VEIN THROMBOSIS	excluded	Reviews, case reports
1745	Bejjani, A	2023	Droxidopa in the Management of Hepatorenal Syndrome	excluded	Reviews, case reports
1746	Bhattacharyya, S	2023	EE232 Impact of Updated Mortality Estimates on the Cost-Effectiveness of Rifaximin for the Treatment of Patients with Overt Hepatic Encephalopathy	excluded	Reviews, case reports
1747	Butterworth, R. F	2023	L-Ornithine L-Aspartate [LOLA] Improves Both Severe Encephalopathy and Survival in Patients With Liver Cirrhosis: Results of RCTs, Systematic Reviews and Meta-Analyses	excluded	Reviews, case reports
1748	Dawkins, M	2023	WHEN HOME IS NOT AN OPTION: THE INTEGRAL ROLE OF INTERDISCIPLINARY PALLIATIVE CARE THROUGHOUT THE PROGRESSION OF LIVER DISEASE	excluded	Reviews, case reports
1749	Gairing, S. J	2023	Diabetes mellitus – risk factor and potential future target for hepatic encephalopathy in patients with liver cirrhosis?	excluded	Reviews, case reports
1750	Gao, J	2023	A meta-Analysis of microbiome therapies for hepatic encephalopathy	excluded	Reviews, case reports
1751	Giuli, L	2023	Gut Microbiota and Neuroinflammation in Acute Liver Failure and Chronic Liver Disease	excluded	Reviews, case reports
1752	Kibble, H	2023	Hepatic encephalopathy	excluded	Reviews, case reports
1753	Kovács, E	2023	Factors improving mortality in critically ill patients with liver failure – A systematic review	excluded	Reviews, case reports
1754	McBride, P	2023	A CASE OF DRESS IN THE SETTING OF RIFAXIMININDUCED BODILY FLUID DISCOLORATION	excluded	Reviews, case reports
1755	Pabst, O	2023	Gut–liver axis: barriers and functional circuits	excluded	Reviews, case reports
1756	Panne, I	2023	Rifaximin-resistant C. difficile in hospital transmission in patients sharing a room: A case report	excluded	Reviews, case reports
1757	Shawcross, D. L	2023	Ammonia – an enduring foe – What evaluating whole body ammonia metabolism can teach us about cirrhosis and therapies treating hepatic encephalopathy	excluded	Reviews, case reports
1758	Thornburg, B	2023	Hepatic Encephalopathy following Transjugular Intrahepatic Portosystemic Shunt Placement	excluded	Reviews, case reports
1759	Wong, F	2023	Innovative approaches to the management of ascites in cirrhosis	excluded	Reviews, case reports
1760	Elmoursi, A	2023	Efficacy and Safety of Rifaximin in the Prevention of Recurrent Episodes of Hepatic Encephalopathy: A Systematic Review and Meta-analysis	excluded	Reviews, case reports
1761	Tapper, E. B	2023	Diagnosis and Management of Cirrhosis and Its Complications: A Review	excluded	Reviews, case reports
1762	Agnew, M	2023	IS POLYETHYLENE GLYCOL MORE EFFECTIVE THAN RIFAXIMIN AS ADJUNCTIVE THERAPY TO LACTULOSE IN HEPATIC ENCEPHALOPATHY? A META-ANALYSIS	excluded	Reviews, case reports
1763	Bowman, C. A	2023	What guidelines?: Attitudes and behaviors for prescribing prophylactic hepatic encephalopathy medications	excluded	Reviews, case reports
1764	Chitagu, T	2023	Rare but fatal if missed – intraoperative Takotsubo syndrome in adult liver transplantation: lessons for anaesthesia and intensive care clinicians	excluded	Reviews, case reports
1765	Çıtar Dazıroğlu, M. E	2023	Intestinal dysbiosis and probiotic use: its place in hepatic encephalopathy in cirrhosis	excluded	Reviews, case reports
1766	Craig Kemper, W	2023	Hepatic encephalopathy due to aorto-right ventricular fistula responsive to percutaneous repair: A case report	excluded	Reviews, case reports
1767	Gairing, S. J	2023	Prediction and prevention of the first episode of overt hepatic encephalopathy in patients with cirrhosis	excluded	Reviews, case reports
1768	Lee, S	2023	Evolution of care in cirrhosis: Preventing hepatic decompensation through pharmacotherapy	excluded	Reviews, case reports
1769	Luo, M	2023	Role of gut microbiota in the pathogenesis and therapeutics of minimal hepatic encephalopathy via the gut-liver-brain axis	excluded	Reviews, case reports
1770	Lv, Y	2023	Reply	excluded	Reviews, case reports
1771	Manuel, M. G	2023	Retroperitoneal cystic lymphangioma in a cirrhotic patient: A case report and review of the literature	excluded	Reviews, case reports
1772	Moon, A. M	2023	Systematic Review and Meta-Analysis on the Effects of Lactulose and Rifaximin on Patient-Reported Outcomes in Hepatic Encephalopathy	excluded	Reviews, case reports
1773	Nanchal, R	2023	Guidelines for the Management of Adult Acute and Acute-on-Chronic Liver Failure in the ICU: Neurology, Peri-Transplant Medicine, Infectious Disease, and Gastroenterology Considerations	excluded	Reviews, case reports
1774	Nishi, A	2023	Treatment of portosystemic shunt-borne hepatic encephalopathy in a 97-year-old woman using balloon-occluded retrograde transvenous obliteration: A case report	excluded	Reviews, case reports
1775	Piccin, A	2023	Diverticular Disease and Rifaximin: An Evidence-Based Review	excluded	Reviews, case reports
1776	Thabut, D	2023	Diagnosis and management of hepatic encephalopathy: The French recommendations	excluded	Reviews, case reports
1777	Trinh, A	2023	A HIDDEN CULPRIT: A RARE CASE OF DAPTOMYCIN ASSOCIATED HEPATOTOXICITY	excluded	Reviews, case reports
1778	Ahmed, Z	2023	Comparative Efficacy of Treatment Options for the Prevention of Post-TIPS Hepatic Encephalopathy: A Systematic Review and Network Meta-analysis	excluded	Reviews, case reports
1779	Bakhtiyari, N	2023	Computational-based strategies to deal with liver injuries induced by the repurposed drugs against SARS-CoV-2	excluded	Reviews, case reports
1780	Balzano, T	2023	Hepatic encephalopathy: investigational drugs in preclinical and early phase development	excluded	Reviews, case reports
1781	Banc-Husu, A. M	2023	Acute liver failure and unique challenges of pediatric liver transplantation amidst a worldwide cluster of adenovirus-associated hepatitis	excluded	Reviews, case reports
1782	Cavaco, J. L	2023	HEPATIC COMA SECONDARY TO FONTAN CONDUIT THROMBOSIS	excluded	Reviews, case reports
1783	Chaudhry, H	2023	Alcohol-related hepatitis: A review article	excluded	Reviews, case reports
1784	Dumitrascu, D	2023	Update on the Role of Rifaximin in Digestive Diseases	excluded	Reviews, case reports
1785	DuPont, H. L	2023	The potential for development of clinically relevant microbial resistance to rifaximin-α: a narrative review	excluded	Reviews, case reports
1786	Häussinger, D	2023	Hepatic encephalopathy	excluded	Reviews, case reports
1787	Imran, T	2023	Unusual case of Hepatic encephalopathy	excluded	Reviews, case reports
1788	Jagdish, R. K	2023	Pathophysiology and management of liver cirrhosis: from portal hypertension to acute-on-chronic liver failure	excluded	Reviews, case reports
1789	Kalisky, I	2023	Acquired Hepatocerebral Degeneration: A Case Series of a Rare Condition	excluded	Reviews, case reports
1790	Nardelli, S	2023	Hepatic encephalopathy–recent advances in treatment and diagnosis	excluded	Reviews, case reports
1791	Ngu, N. L. Y	2022	Functional recovery from refractory hepatic encephalopathy following angiographic obliteration of a large, spontaneous portal-umbilical portosystemic shunt: a case report	excluded	Reviews, case reports
1792	Obeid, N. J	2023	L-Ornithine-L-Aspartate and Intermittent Renal Replacement Therapy in Fulminant Hepatitis A: A Case Report	excluded	Reviews, case reports
1793	Papalkar, P	2023	Skin and soft tissue infections in decompensated chronic liver disease-A case series	excluded	Reviews, case reports
1794	Ramakrishnan, S	2022	Therapeutic plasma exchange is a safe and effective bridge therapy in patients with alcohol-associated ACLF not having immediate prospects for liver transplantation—A case-control, pilot study	excluded	Reviews, case reports
1795	Salama, F	2023	A Challenging Case of Refractory Hepatic Encephalopathy in a Postliver Retransplant Patient with Thrombosed Portal Vein: A Shunt for a Shunt	excluded	Reviews, case reports
1796	Testino, G	2023	Hepatic encephalophaty: management and diagnostic therapeutic assistance path of Ligurian Local Health company 3 (aSL3)	excluded	Reviews, case reports
1797	Tkach, S	2023	Fecal Microbiota Transplantation in Diseases Not Associated with Clostridium difficile: Current Status and Future Therapeutic Option	excluded	Reviews, case reports
1798	Torre, A	2023	Rifaximin Alfa and Liver Diseases: More Than a Treatment for Encephalopathy, a Disease Modifier	excluded	Reviews, case reports
1799	Vilayet, S	2023	When Hepatic Therapy Backfires: Unraveling the Intricacies of Rifaximin-Induced Rhabdomyolysis Post-Transplantation	excluded	Reviews, case reports
1800	Wibawa, I. D. N	2023	Efficacy of probiotics in the treatment of minimal hepatic encephalopathy: A systematic review and meta-analysis	excluded	Reviews, case reports
1801	Zhu, F	2023	The regulatory role of bile acid microbiota in the progression of liver cirrhosis	excluded	Reviews, case reports
1802	Akkaramani, S	2022	Intestinal Failure-Associated Liver Disease vs Non Alcoholic Fatty Liver Disease in the Setting of Short Bowel Syndrome: A Case of Rapidly Progressive Hepatic Failure	excluded	Reviews, case reports
1803	Baldwin, H	2022	A Rare Case of Drug-Induced Liver Injury (DILI) Due to Valproate Hepatocellular Injury	excluded	Reviews, case reports
1804	Budhram, A	2022	Radio-Pathologic Correlation of the Pig's Snout Sign in Osmotic Demyelination Syndrome	excluded	Reviews, case reports
1805	Dadlani, A	2022	Novel Approach in the Management of Large Portosystemic Shunt Causing Recurrent Hepatic Encephalopathy	excluded	Reviews, case reports
1806	Faccioli, J	2022	Minimal Hepatic Encephalopathy Affects Daily Life of Cirrhotic Patients: A Viewpoint on Clinical Consequences and Therapeutic Opportunities	excluded	Reviews, case reports
1807	Ghoshal, U. C	2022	Asian-Pacific consensus on small intestinal bacterial overgrowth in gastrointestinal disorders: An initiative of the Indian Neurogastroenterology and Motility Association	excluded	Reviews, case reports
1808	Gkoufa, A	2022	A Case of Daptomycin-Induced Acute Cholestatic Hepatic Injury With Fatal Outcomes	excluded	Reviews, case reports
1809	Gralnek, I. M	2022	Endoscopic diagnosis and management of esophagogastric variceal hemorrhage: European Society of Gastrointestinal Endoscopy (ESGE) Guideline	excluded	Reviews, case reports
1810	Iqbal, U	2022	Role of Rifaximin in the Prevention of Acute Variceal Bleeding in Cirrhosis: A Systematic Review and Meta-Analysis	excluded	Reviews, case reports
1811	Olivero, M	2022	NEWLY DIAGNOSED HEPATIC ENCEPHALOPATHY PRESENTING AS NONCONVULSIVE STATUS EPILEPTICUS: A CASE REPORT AND LITERATURE REVIEW	excluded	Reviews, case reports
1812	Roman, A	2022	Flood Syndrome: A Challenge for the Clinician	excluded	Reviews, case reports
1813	Sidhu, S	2022	A Case Report of Ivermectin-Induced Liver Failure	excluded	Reviews, case reports
1814	Tahir, M. M	2022	AMIODARONE TOXICITY LEADING TO ACUTE LIVER FAILURE	excluded	Reviews, case reports
1815	Thakral, N	2022	All That Is Ammonia Is Not Cirrhosis: A Case of Hyperammonemic Encephalopathy and Anchoring Bias	excluded	Reviews, case reports
1816	Tripathi, S	2022	An Unusual Cause of Encephalopathy	excluded	Reviews, case reports
1817	Vidal-Cevallos, P	2022	Current approaches to hepatic encephalopathy	excluded	Reviews, case reports
1818	Watanabe, Y	2022	Two cases of portal-systemic encephalopathy caused by multiple portosystemic shunts successfully treated with percutaneous transhepatic obliteration	excluded	Reviews, case reports
1819	Wiggins, B. T	2022	Medication-Induced Factor V Inhibition in the Setting of Refractory Coagulopathy	excluded	Reviews, case reports
1820	Xu, J	2022	American Journal of the Medical Sciences	excluded	Reviews, case reports
1821	Green, E. W	2022	Diagnosis and management of hepatic encephalopathy: A summary for patients	excluded	Reviews, case reports
1822	Gross, M	2022	Hepatic encephalopathy: diagnosis and therapy	excluded	Reviews, case reports
1823	Kardashian, A	2022	Achieving health equity in liver disease pharmacotherapy	excluded	Reviews, case reports
1824	Montagnese, S	2022	EASL Clinical Practice Guidelines on the management of hepatic encephalopathy	excluded	Reviews, case reports
1825	Niu, G	2022	Influence of small intestinal bacterial overgrowth on liver cirrhosis and its treatment	excluded	Reviews, case reports
1826	Rosenstengle, C	2022	Hepatic encephalopathy and strategies to prevent readmission from inadequate transitions of care	excluded	Reviews, case reports
1827	Shi, D	2022	Editorial: Manipulation of gut microbiota as a key target to intervene on the onset and progression of digestive system diseases	excluded	Reviews, case reports
1828	Zhang, H	2022	Simvastatin is Efficacious in Treating Cirrhosis: A Meta-analysis	excluded	Reviews, case reports
1829	Adhya, A	2022	Recurrent Hepatic Encephalopathy with Secondary Parkinsonism Due to Large Lienorenal Shunt An Unusual Presentation ID: ABS0061)	excluded	Reviews, case reports
1830	Ahmed, A	2022	Refractory Hyperammonemic encephalopathy in Fibrolamellar hepatocellular carcinoma, a case report and literature review	excluded	Reviews, case reports
1831	Amin, A. N	2022	Missed diagnosis of cirrhosis in the inpatient setting	excluded	Reviews, case reports
1832	Bajaj, J. S	2022	FECAL MICROBIOTA TRANSPLANTATION: BENEFICIAL EFFECTS ON ORGAN INJURY AND ALCOHOL CRAVING IN ALCOHOL-DEPENDENT PATIENTS	excluded	Reviews, case reports
1833	Bajaj, J. S	2022	Specific Challenges in Geriatric Cirrhosis and Hepatic Encephalopathy	excluded	Reviews, case reports
1834	Dahake, N	2022	AN ATYPICAL PRESENTATION OF ALPHA 1 ANTITRYPSIN DISEASE WITHOUT LUNG DISEASE	excluded	Reviews, case reports
1835	García-Martínez, R	2022	Management of Hepatic Encephalopathy Associated with Advanced Liver Disease	excluded	Reviews, case reports
1836	Ikegami, C	2022	COVID-19 After Treatment With Direct-acting Antivirals for HCV Infection and Decompensated Cirrhosis: A Case Report	excluded	Reviews, case reports
1837	Kumar, N	2022	Severe progression of autoimmune hepatitis in a young COVID-19 adult patient: A case report	excluded	Reviews, case reports
1838	Li, Y. G	2022	Gut microbiota alteration and modulation in hepatitis B virus-related fibrosis and complications: Molecular mechanisms and therapeutic inventions	excluded	Reviews, case reports
1839	Maleux, G	2022	Post-TIPS Hepatic Encephalopathy	excluded	Reviews, case reports
1840	Olivero, M	2022	Newly Diagnosed Hepatic Encephalopathy Presenting as Non-convulsive Status Epilepticus: A Case Report and Literature Review	excluded	Reviews, case reports
1841	Rajpurohit, S	2022	Novel Drugs for the Management of Hepatic Encephalopathy: Still a Long Journey to Travel	excluded	Reviews, case reports
1842	Won, S. M	2022	The Link between Gut Microbiota and Hepatic Encephalopathy	excluded	Reviews, case reports
1843	Zacharias, H. D	2022	Rifaximin for the prevention and treatment of hepatic encephalopathy: a systematic review and meta-analysis of randomized clinical trials	excluded	Reviews, case reports
1844	Alabsawy, E	2022	Editorial: infections and hepatic encephalopathy—does the chicken or the egg come first? A novel perspective at the horizon. Authors’ reply	excluded	Reviews, case reports
1845	Canhão, B	2022	Extrapyramidal dysfunction in cirrhosis: Is hepatic encephalopathy the only answer?	excluded	Reviews, case reports
1846	Hansen, M. K. G	2022	Psychometric methods for diagnosing and monitoring minimal hepatic encephalopathy —current validation level and practical use	excluded	Reviews, case reports
1847	Labenz, C	2022	Letter to the editor: Evidence on the use of l-ornithine l-aspartate in overt HE—But does it really improve prognosis?	excluded	Reviews, case reports
1848	Li, X	2022	Hepatic Encephalopathy After TIPS Placement: Predictive Factors, Prevention Strategies, and Management	excluded	Reviews, case reports
1849	Oba, K. C	2022	Improvement in metabolic indices including thyroid hormones via enhanced absorption of nutrients by Teduglutide in short bowel syndrome	excluded	Reviews, case reports
1850	Patel, R. K	2022	Bleeding Stomal Varices and Their Interventional Management- A Series of Three Cases	excluded	Reviews, case reports
1851	Pronesti, V	2022	Hepatic Encephalopathy Treatment: Beyond Lactulose and Rifaximin	excluded	Reviews, case reports
1852	Ridola, L	2022	Letter to the editor: Episodic-precipitant–induced hepatic encephalopathy treatment: Look at new and old precipitants!	excluded	Reviews, case reports
1853	Ridola, L	2022	Letter to the editor: Episodic-precipitanta € "induced hepatic encephalopathy treatment: Look at new and old precipitants!	excluded	Reviews, case reports
1854	Riggio, O	2022	Editorial: infections and hepatic encephalopathy–does the chicken or the egg come FIRST? A novel perspective at the horizon	excluded	Reviews, case reports
1855	Sahney, A	2022	Encephalopathy in Cirrhosis: Prevention and Management	excluded	Reviews, case reports
1856	Alkhouri, N	2022	Drug Development for the Management of Nonalcoholic Steatohepatitis Cirrhosis	excluded	Reviews, case reports
1857	Blaney, H	2022	Hepatic Encephalopathy: Thinking Beyond Ammonia	excluded	Reviews, case reports
1858	Bloom, P. P	2021	Microbiome therapeutics for hepatic encephalopathy	excluded	Reviews, case reports
1859	Cardenas, J	2021	Lightning striking twice: Congenital portosystemic shunt diagnosed after severe lemierre disease	excluded	Reviews, case reports
1860	Dvořák, K	2022	A cirrhotic patient in an internal medicine ward	excluded	Reviews, case reports
1861	Gonçalves, I	2022	Type II Abernethy Malformation: A Rare Cause of Hepatic Encephalopathy in Adulthood	excluded	Reviews, case reports
1862	Jacobs, J. W	2022	Chronic myeloid leukemia with pure erythroid leukemia blast crisis	excluded	Reviews, case reports
1863	Liu, G. F	2021	Simultaneous embolization of a spontaneous porto-systemic shunt and intrahepatic arterioportal fistula: A case report	excluded	Reviews, case reports
1864	Liu, Y	2022	Clostridioides difficile Infection in Liver Cirrhosis: A Concise Review	excluded	Reviews, case reports
1865	Nguyen, A	2022	Non-Convulsive Status Epilepticus in Hepatic Encephalopathy: A Case Series and Review of the Literature	excluded	Reviews, case reports
1866	Phillips, S. M	2022	A Case of “Cryptammonia”: Disseminated Cryptococcal Infection Generating Profound Hyperammonemia in a Liver Transplant Recipient	excluded	Reviews, case reports
1867	Siddiqui, K. M	2022	Cost-Effectiveness of Rifaximin-α versus Lactulose for the Treatment of Recurrent Episodes of Overt Hepatic Encephalopathy: A Meta-Analysis	excluded	Reviews, case reports
1868	Tagliaferri, A. R	2022	A Rare Case of Listeria Septicemia and Meningitis in Liver Cirrhosis	excluded	Reviews, case reports
1869	Vanuytsel, T	2022	Essential reading from the editor’s desk	excluded	Reviews, case reports
1870	Ward, E.	2022	Hyperammonaemic encephalopathy following bariatric surgery: A case of a potentially life-threatening delayed complication	excluded	Reviews, case reports
1871	Wollny, T	2021	Targeting the gut microbiota to relieve the symptoms of irritable bowel syndrome	excluded	Reviews, case reports
1872	Zoratti, C	2022	Antibiotics and Liver Cirrhosis: What the Physicians Need to Know	excluded	Reviews, case reports
1873	Ahmad, A	2021	Successful treatment of refractory hepatic encephalopathy with embolization of splenorenal shunt	excluded	Reviews, case reports
1874	Bruno, R	2021	Portal Hypertension and Ascites: Patient-and Population-centered Clinical Practice Guidelines by the Italian Association for the Study of the Liver (AISF)	excluded	Reviews, case reports
1875	Caraceni, P	2021	The Use of Rifaximin in Patients With Cirrhosis	excluded	Reviews, case reports
1876	Da Cunha, T	2021	Hemosuccus pancreaticus: A mysterious cause of gastrointestinal bleeding	excluded	Reviews, case reports
1877	Ebadi, F. N	2021	Case report: Renal replacement therapy for severe hyperammonemia and hepatic encephalopathy in a patient with acute decompensated cirrhosis and upper gastrointestinal bleed	excluded	Reviews, case reports
1878	El Hage Chehade, N	2021	Investigation of the benefit of fecal microbiota transplantation in prevention of hepatic encephalopathy in patients with decompensated liver cirrhosis: A systematic review and meta-analysis of clinical trials	excluded	Reviews, case reports
1879	Han, X	2021	Efficacy and Safety of Rifaximin Versus Placebo or Other Active Drugs in Critical ill Patients With Hepatic Encephalopathy	excluded	Reviews, case reports
1880	Homan, T	2021	COMBINATION THERAPY WITH N-ACETYLCYSTEINE AND 4-METHYLPYRAZOLE FOR ACETAMINOPHEN OVERDOSE	excluded	Reviews, case reports
1881	Kessoku, T	2021	Endotoxins and Non-Alcoholic Fatty Liver Disease	excluded	Reviews, case reports
1882	Manzo, L	2021	Parkinsonism and corticospinal tracts involvement in hepatic encephalopathy	excluded	Reviews, case reports
1883	Memon, A	2021	Spontaneous splenorenal shunt	excluded	Reviews, case reports
1884	Randhawa, N	2021	A crippling presentation of cirrhosis	excluded	Reviews, case reports
1885	Reiche, W	2021	A lethargic portosystemic shunt	excluded	Reviews, case reports
1886	Siddiqui, K	2021	Cost-effectiveness of rifaximin-α versus lactulose in preventing recurrent episodes of overt hepatic encephalopathy: A systematic review and meta-analysis	excluded	Reviews, case reports
1887	Suga, H. S	2021	A rare case of acute fulminant liver failure caused by body building supplements	excluded	Reviews, case reports
1888	Ventura-Cots, M	2021	Effects of albumin on survival after a hepatic encephalopathy episode: Randomized double-blind trial and meta-analysis	excluded	Reviews, case reports
1889	Wang, P. L	2021	Bears, beets, rifaximin	excluded	Reviews, case reports
1890	Ward, C	2021	Refractory hyperammonemic encephalopathy cured with levocarnitine infusions	excluded	Reviews, case reports
1891	Ahmed, A	2021	Abstract #1003676: Hypothyroidism-Induced Hyperammonemia: An Overlooked Clinical Entity	excluded	Reviews, case reports
1892	Butterworth, R. F	2021	Ammonia Removal by Metabolic Scavengers for the Prevention and Treatment of Hepatic Encephalopathy in Cirrhosis	excluded	Reviews, case reports
1893	Krishnamurthy, P	2021	Successful treatment of recurrent hepatic encephalopathy with revision of transjugular intrahepatic portasystemic shunt and embolisation of splenorenal shunt	excluded	Reviews, case reports
1894	Osu, N	2021	Carbon-ion radiotherapy subsequent to balloon-occluded retrograde transvenous obliteration for hepatocellular carcinoma with hepatic encephalopathy: a multidisciplinary approach	excluded	Reviews, case reports
1895	Piano, S	2021	Bacterial Infections in Cirrhosis as a Cause or Consequence of Decompensation?	excluded	Reviews, case reports
1896	Piloiu, C	2021	Albendazole-Induced Liver Injury	excluded	Reviews, case reports
1897	Rudler, M	2021	Diagnosis and Management of Hepatic Encephalopathy	excluded	Reviews, case reports
1898	Teles, C	2021	Postinfantile giant cell hepatitis in the setting of autoimmune hepatitis: Exclusively a histological pattern or a prognosis predictor?	excluded	Reviews, case reports
1899	Thanda Han, M. A	2021	Emerging Therapies for Alcoholic Hepatitis	excluded	Reviews, case reports
1900	Ueno, W	2021	Successful control of portal hypertension-related complications after two embolization procedures for multiple and large spontaneous portosystemic shunts in a patient with liver cirrhosis	excluded	Reviews, case reports
1901	Wu, H	2021	Fibrotic events in the progression of cholestatic liver disease	excluded	Reviews, case reports
1902	Yohanathan, L	2021	Liver transplantation for acute liver failure in a SARS-CoV-2 PCR-positive patient	excluded	Reviews, case reports
1903	Akahane, T	2021	Role of serum albumin in hepatic encephalopathy	excluded	Reviews, case reports
1904	Bosch, J	2021	Small diameter shunts should lead to safe expansion of the use of TIPS	excluded	Reviews, case reports
1905	Cheng, S	2021	Efficacy and safety of rifaximin in the prevention of spontaneous bacterial peritonitis: A Meta - analysis	excluded	Reviews, case reports
1906	Di Pierro, F	2021	Bifidobacterium longum W11: Uniqueness and individual or combined clinical use in association with rifaximin	excluded	Reviews, case reports
1907	Fan, Y	2021	Toll-Like Receptors Recognize Intestinal Microbes in Liver Cirrhosis	excluded	Reviews, case reports
1908	Ghazaleh, S	2021	POLYETHYLENE GLYCOL VERSUS LACTULOSE FOR THE TREATMENT OF OVERT HEPATIC ENCEPHALOPATHY - A SYSTEMATIC REVIEW AND META-ANALYSIS	excluded	Reviews, case reports
1909	Hashiguchi, M	2021	Two cases of liver cirrhosis with hyperammonemic encephalopathy caused by urease-producing bacteria in the urinary tract	excluded	Reviews, case reports
1910	Hassouneh, R	2021	Gut microbiota modulation and fecal transplantation: An overview on innovative strategies for hepatic encephalopathy treatment	excluded	Reviews, case reports
1911	Henkel, S	2021	Pharmacological management of portal hypertension and its complications in children: lessons from adults and opportunities for the future	excluded	Reviews, case reports
1912	Hyodo, R	2021	Time-resolved 3D cine phase-contrast magnetic resonance imaging (4D-flow MRI) can quantitatively assess portosystemic shunt severity and confirm normalization of portal flow after embolization of large portosystemic shunts	excluded	Reviews, case reports
1913	Lanthier, N	2021	2020 innovations in metabolic fatty liver disease, hepatocellular carcinoma, cholestatic pruritus, encephalopathy, and inflammatory bowel diseases	excluded	Reviews, case reports
1914	Madsen, M	2021	Fecal microbiota transplantation in hepatic encephalopathy: a systematic review	excluded	Reviews, case reports
1915	Ozcan, G	2021	When the Liver Goes Bad, Life Goes Sad- Severe Resistant Hepatic Encephalopathy Due to Fibrolamellar Hepatic Cancer	excluded	Reviews, case reports
1916	Palmon, P	2021	Postprandial hypotension in the intensive care unit due to portal hypertension and CoronaVirus disease 2019: A case report	excluded	Reviews, case reports
1917	Pimentel, R. A. G. R	2021	Antibiotic prophylaxis for prevention of spontaneous bacterial peritonitis in liver cirrhosis: Systematic review	excluded	Reviews, case reports
1918	Rahim, M. N	2021	Management of pregnancy in women with cirrhosis	excluded	Reviews, case reports
1919	Søreide, J. A	2021	Post hepatectomy liver failure (PHLF) – Recent advances in prevention and clinical management	excluded	Reviews, case reports
1920	Subramaniyan, V	2021	Alcohol-associated liver disease: A review on its pathophysiology, diagnosis and drug therapy	excluded	Reviews, case reports
1921	Tait, C	2021	The Brain-Gut-Microbiotal Axis: A framework for understanding functional GI illness and their therapeutic interventions	excluded	Reviews, case reports
1922	Than, N. N	2021	Acute Confusion Following Liver Transplantation: HE or Not HE, That Is the Question	excluded	Reviews, case reports
1923	Thyroff, A	2021	Prophylaxis and therapy of hepatic en-cephalopathy	excluded	Reviews, case reports
1924	Agrawal, A	2020	Role of Flumazenil in the Management of Hepatic Encephalopathy	excluded	Reviews, case reports
1925	Aqsa, A	2021	Sunitinib-Induced Acute Liver Failure	excluded	Reviews, case reports
1926	Baunwall, S. M. D	2021	Danish national guideline for the treatment of Clostridioides difficile infection and use of faecal microbiota transplantation (FMT)	excluded	Reviews, case reports
1927	Bogdanowska-Charkiewicz, D	2021	Minimal hepatic encephalopathy – Underestimated complication of chronic liver disease	excluded	Reviews, case reports
1928	Ding, J. H	2020	Role of gut microbiota via the gut-liver-brain axis in digestive diseases	excluded	Reviews, case reports
1929	DiScala, S. L	2021	Spiritual Healing in a Hospice Veteran Led to a Successful Opioid Taper: A Case Report	excluded	Reviews, case reports
1930	Elzubeir, A	2020	Letter to editor 'prognostic significance of hepatic encephalopathy in patients with cirrhosis treated with Rifaxamin'	excluded	Reviews, case reports
1931	Gulati, S	2020	NONCOMPLIANCE OF CREON: A RARE CAUSE OF HEPATIC ENCEPHALOPATHY	excluded	Reviews, case reports
1932	Ishikawa, T	2020	Significant improvement in portal-systemic liver failure symptoms and successful management of portal-splenic venous hemodynamics by the combination of interventional radiology and pharmacotherapy	excluded	Reviews, case reports
1933	Moon, A	2020	Prophylaxis and treatment of hepatic encephalopathy improves health-related quality of life, sleep, and social functioning	excluded	Reviews, case reports
1934	Park, C	2020	High-risk third trimester pregnancy with decompensated cirrhosis safely delivered following emergent preoperative interventional radiology for mitigation of variceal bleeding	excluded	Reviews, case reports
1935	Pawaskar, R. S	2020	Hepatic encephalopathy in Wilson’s disease	excluded	Reviews, case reports
1936	Pisarek, W	2021	Minimal hepatic encephalopathy – diagnosis and treatment	excluded	Reviews, case reports
1937	Ridola, L	2020	Hepatic encephalopathy: Diagnosis and management	excluded	Reviews, case reports
1938	Takakusagi, S	2020	Hepatitis C virus-associated decompensated liver cirrhosis with refractory hepatic encephalopathy successfully treated by balloon-occluded retrograde transvenous obliteration after sofosbuvir/velpatasvir	excluded	Reviews, case reports
1939	Varda, B	2021	Cryptococcal meningitis and fungemia in an HIV negative patient with cirrhosis	excluded	Reviews, case reports
1940	Yakarişik, M	2021	A New Risk Factor for Hepatic Encephalopathy: Ingestion of Mad Honey	excluded	Reviews, case reports
1941	Anandpara, K. M	2020	Combined Balloon-, Plug- and Coil-assisted Retrograde Transvenous Obliteration of Multiple Portosystemic Shunts to Treat Recurrent Hepatic Encephalopathy: A Case Report	excluded	Reviews, case reports
1942	Aqsa, A	2020	Sunitinib-induced acute liver failure: A case presentation	excluded	Reviews, case reports
1943	Beran, A	2020	A late-delayed periodic hyperammonemic encephalopathy and normal anion gap metabolic acidosis secondary to ureterosigmoidostomy	excluded	Reviews, case reports
1944	Gaspar, R	2020	Reply to comment: “Hospital readmission of patients with hepatic encephalopathy: Is the introduction of the formal caregiver useful in care management?”	excluded	Reviews, case reports
1945	Han, W	2020	Cognition-tracking-based strategies for diagnosis and treatment of minimal hepatic encephalopathy	excluded	Reviews, case reports
1946	Hoilat, G. J	2020	Fecal microbiota transplant improves cognitive function in patients with hepatic encephalopathy: A systematic review of randomized clinical trial	excluded	Reviews, case reports
1947	Jayaraj, R	2020	Aminoglycosides and metronidazole for the treatment of hepatic encephalopathy in adults with cirrhosis	excluded	Reviews, case reports
1948	Jenkins, A	2020	Hepatic encephalopathy associated with spontaneousportosystemic shunts	excluded	Reviews, case reports
1949	Lee-Allen, J	2020	Indirect impacts of covid on alcohol-induced liver disease	excluded	Reviews, case reports
1950	Liang, K. H	2020	Letter: outcomes after hepatic encephalopathy in population-based cohorts of patients with cirrhosis–more questions than answers?	excluded	Reviews, case reports
1951	Nishikawa, H	2020	Liver cirrhosis and sarcopenia from the viewpoint of dysbiosis	excluded	Reviews, case reports
1952	Royer, G	2020	Outbreak of an uncommon rifampin-resistant blaNDM-1 citrobacter amalonaticus strain in a digestive rehabilitation center: The putative role of rifaximin	excluded	Reviews, case reports
1953	Rozenshteyn, F	2020	Budd-chiari syndrome secondary to SARS-COV-2 infection	excluded	Reviews, case reports
1954	Sazumi, Y	2020	Hepatic encephalopathy due to extrahepatic portosystemic shunt	excluded	Reviews, case reports
1955	Shah, N. M	2020	Sleep disorder in patients with chronic liver disease: A narrative review	excluded	Reviews, case reports
1956	Testino, G	2020	Management of alcohol-related liver disease in liver transplant candidate patients	excluded	Reviews, case reports
1957	Vartanyan, A	2020	BYPASSING THE UREA CYCLE IN THE ICU	excluded	Reviews, case reports
1958	Verma, R	2020	Distal (TYPE I) renal tubular acidosis associated with primary sclerosing cholangitis	excluded	Reviews, case reports
1959	Waleed, M	2020	Cortical laminar necrosis due to hyperammonemia: the irreversible side of hepatic encephalopathy	excluded	Reviews, case reports
1960	/	2020	Exam 1: Comparative Efficacy of Treatment Options for Minimal Hepatic Encephalopathy: A Systematic Review and Network Meta-analysis	excluded	Reviews, case reports
1961	Alimirah, M	2020	Novel Therapies in Hepatic Encephalopathy	excluded	Reviews, case reports
1962	Bajaj, J. S	2020	Microbiota changes and intestinal microbiota transplantation in liver diseases and cirrhosis	excluded	Reviews, case reports
1963	Chou, C	2020	WHY DID IT HAPPEN? A QUALITATIVE STUDY OF PATIENTS WITH A READMISSION FOR HEPATIC ENCEPHALOPATHY	excluded	Reviews, case reports
1964	Dhiman, R. K	2020	Comparative Efficacy of Treatment Options for Minimal Hepatic Encephalopathy: A Systematic Review and Network Meta-Analysis	excluded	Reviews, case reports
1965	Elsaid, M. I	2020	Epidemiology of Hepatic Encephalopathy	excluded	Reviews, case reports
1966	Fox, A. N	2020	Possible role for acetylcysteine as a treatment for acute liver failure secondary to antitubercular medication use	excluded	Reviews, case reports
1967	Jackson, K	2020	A difficult pleural effusion in a cirrhotic patient	excluded	Reviews, case reports
1968	Kreckel, P	2020	Pharmacists: Never miss an opportunity to counsel	excluded	Reviews, case reports
1969	Krishnarao, A	2020	Prognosis of Hepatic Encephalopathy	excluded	Reviews, case reports
1970	Lim, N. R	2020	No appetite for error: Anorexia and altered mental status in a patient with anorexia nervosa	excluded	Reviews, case reports
1971	Losurdo, G	2020	The influence of small intestinal bacterial overgrowth in digestive and extra-intestinal disorders	excluded	Reviews, case reports
1972	Louissaint, J	2020	Hepatic Encephalopathy: A Diagnosis for the Individual but an Experience for the Household	excluded	Reviews, case reports
1973	Schikowski, E	2020	Recurrent PSE: Not always a compliance issue	excluded	Reviews, case reports
1974	Wong, Y. J	2020	RIFAXIMIN AS FIRST-LINE THERAPY FOR PRIMARY PROPHYLAXIS OF SPONTANEOUS BACTERIAL PERITONITIS AMONG DECOMPENSATED CIRRHOSIS: NETWORK META-ANALYSIS OF RANDOMISED TRIALS	excluded	Reviews, case reports
1975	Abdel Moaein, T	2020	NON-CIRRHOTIC HYPERAMMONEMIA SECONDARY TO EXTRAHEPATIC PORTOSYSTEMIC VENOUS SHUNT PRESENTING AS A CONGNITIVE DYSFUNCTION: A CASE REPORT AND LITERATURE REVIEW	excluded	Reviews, case reports
1976	Chi, X	2020	Regulating Intestinal Microbiota in the Prevention and Treatment of Alcohol-Related Liver Disease	excluded	Reviews, case reports
1977	Dutta, D	2020	Intestinal pathophysiological and microbial changes in sickle cell disease: Potential targets for therapeutic intervention	excluded	Reviews, case reports
1978	Fallahzadeh, M. A	2020	Hepatic Encephalopathy and Nutrition Influences: A Narrative Review	excluded	Reviews, case reports
1979	Gullo, T	2020	Osmotic demyelination syndrome without significant sodium fluctuation in a patient with NASH cirrhosis	excluded	Reviews, case reports
1980	Gupta, S	2020	MESOCAVAL SHUNT EMBOLIZATION AS A TREATMENT FOR MEDICALLY REFRACTORY HEPATIC ENCEPHALOPATHY IN A PATIENT WITH NON-DECOMPENSATED CIRRHOSIS	excluded	Reviews, case reports
1981	Ishikawa, T	2020	Improved hepatic reserve and fibrosis in a case of “Portal-systemic liver failure” by portosystemic shunt occlusion	excluded	Reviews, case reports
1982	Jalan, R	2020	Recent advances in understanding and managing hepatic encephalopathy in chronic liver disease	excluded	Reviews, case reports
1983	Kassamali, F	2020	Persistent Encephalopathy in a Noncirrhotic Patient: Do not Shun This Shunt	excluded	Reviews, case reports
1984	Marella, H. K	2020	Hyperammonemic encephalopathy following 5-fluorouracial therapy: An unusual complication	excluded	Reviews, case reports
1985	Morcillo Muñoz, A. F	2020	Hepatic encephalopathy: Diagnosis and treatment in 2019	excluded	Reviews, case reports
1986	Patel, V. C	2020	Antimicrobial resistance in chronic liver disease	excluded	Reviews, case reports
1987	Placone, N	2020	Hyperammonemia from Ureaplasma Infection in an Immunocompromised Child	excluded	Reviews, case reports
1988	Riggan, M. A. A	2020	Case report: Analytically confirmed severe albenzadole overdose presenting with alopecia and pancytopenia	excluded	Reviews, case reports
1989	Ryan, J. M	2019	Hepatic encephalopathy	excluded	Reviews, case reports
1990	Scarpellini, E	2020	Liver cirrhosis complications management at the emergency department	excluded	Reviews, case reports
1991	Smith, A	2019	Cirrhosis: Diagnosis and management	excluded	Reviews, case reports
1992	Stewart, K	2020	Watercress and the gut	excluded	Reviews, case reports
1993	Twohig, P. A	2020	Zieve’s Syndrome: an Unusual Cause of Anemia	excluded	Reviews, case reports
1994	Aijazi, M	2019	Anoxic brain injury from hepatic encephalopathy in acute on chronic liver failure: A case report	excluded	Reviews, case reports
1995	Alvi, A.	2019	An interesting case of intrahepatic porto-hepatic shunt as a cause of unexplained encephalopathy	excluded	Reviews, case reports
1996	Dwivedi, S	2019	Minimal hepatic encephalopathy and driving	excluded	Reviews, case reports
1997	Jindal, A	2019	Sarcopenia: Ammonia metabolism and hepatic encephalopathy	excluded	Reviews, case reports
1998	Kaur, R	2019	A rare complication of gastric bypass in the setting of chronic liver disease	excluded	Reviews, case reports
1999	Kears, A	2019	CHEMOTHERAPY-INDUCED PSEUDOCIRRHOSIS RESULTING IN HEPATIC ENCEPHALOPATHY	excluded	Reviews, case reports
[truncated: 876 more rows]
